# Supplementary material for: Identifying common genetic etiologies between iridocyclitis and related immune-mediated diseases
Source: Front Immunol. 2026 Jan 15;16:1755047. doi: 10.3389/fimmu.2025.1755047 (PMC12852376; doi:10.3389/fimmu.2025.1755047)
Supplement: Supplementary file 2 [file SupplementaryFile1.xlsx]

## Sheet: Supplementary Table S1
Disease	Database	ID	Ancestry	Ncase	Ncontorl	Source
Iridocyclitis	Finngen	finngen_R11_H7_IRIDOCYCLITIS	European	8957	429396	https://storage.googleapis.com/finngen-public-data-r11/summary_stats/finngen_R11_H7_IRIDOCYCLITIS.gz
Iridocyclitis	Gwas-Catalog	GCST90043791	European	134	456214	https://www.ebi.ac.uk/gwas/downloads/summary-statistics
Iridocyclitis	Gwas-Catalog	GCST90079884	European	1094	385475	https://www.ebi.ac.uk/gwas/downloads/summary-statistics
Ankylosing spondylitis	Finngen	finngen_R11_M13_ANKYLOSPON	European	3484	322314	https://storage.googleapis.com/finngen-public-data-r11/summary_stats/finngen_R11_M13_ANKYLOSPON.gz
Ankylosing spondylitis	IEU	ukb-b-18194	European	1296	461637	https://gwas.mrcieu.ac.uk/datasets/ukb-b-18194/
Ankylosing spondylitis	Gwas-Catalog	GCST90014438	European	1344	324074	https://www.ebi.ac.uk/gwas/downloads/summary-statistics
Ulcerative Colitis	Finngen	finngen_R11_ULCEROTH	European	2049	432380	https://storage.googleapis.com/finngen-public-data-r11/summary_stats/finngen_R11_ULCEROTH.gz
Ulcerative Colitis	IEU	ukb-b-19386	European	1987	461023	https://gwas.mrcieu.ac.uk/datasets/ukb-b-19386/
Ulcerative Colitis	Gwas-Catalog	GCST90476067	European	5229	442102	https://www.ebi.ac.uk/gwas/downloads/summary-statistics
Crohn's disease	Finngen	finngen_R11_CHRONOTH	European	2553	432380	https://storage.googleapis.com/finngen-public-data-r11/summary_stats/finngen_R11_CHRONOTH.gz
Crohn's disease	IEU	ukb-a-552	European	732	336467	https://gwas.mrcieu.ac.uk/files/ukb-a-552/ukb-a-552.vcf.gz
Crohn's disease	Gwas-Catalog	GCST90475318	European	2256	313412	http://ftp.ebi.ac.uk/pub/databases/gwas/summary_statistics/GCST90475001-GCST90476000/GCST90475318
Disease	Endpoint code of Finngen
Iridocyclitis	H7_IRIDOCYCLITIS
Ankylosing spondylitis	M13_ANKYLOSPON
Ulcerative Colitis	ULCEROTH
Crohn's disease	CHRONOTH

## Sheet: Supplementary Table S2
Results of PLACO analysis
Iridocyclitis-Ankylosing Spondylitis							Iridocyclitis-Crohn							Iridocyclitis-Ulcerative Colitis
SNP	T_placo	p_placo	p_fdr				SNP	T_placo	p_placo	p_fdr				SNP	T_placo	p_placo	p_fdr
rs10037212	26.0833	5.79835e-13	2.5929e-08				rs10225110	18.6821	1.48877e-09	0.000344265				rs1007644813	20.5034	2.2049e-10	6.273e-05
rs1004103884	16.3896	1.26097e-08	0.000272741				rs10807943	17.7578	3.82798e-09	0.000813414				rs1025712191	16.2819	1.6631e-08	0.00269241
rs10046359	15.8601	2.18343e-08	0.000442748				rs111645743	15.2923	4.78284e-08	0.00752073				rs10807943	19.1471	8.82093e-10	0.000212348
rs10225110	19.2727	6.39438e-10	1.80234e-05				rs111650998	83.5548	6.29566e-38	1.64993e-31				rs111650998	53.2947	8.40393e-25	1.19547e-18
rs10240589	17.4788	4.08202e-09	9.74114e-05				rs11209026	16.731	1.09448e-08	0.00200118				rs113305110	15.4582	3.87779e-08	0.00541769
rs10246518	16.2402	1.47213e-08	0.000312649				rs1127000	17.3275	5.94377e-09	0.00113978				rs114114978	22.6877	2.37336e-11	8.44033e-06
rs1025712191	16.3941	1.25516e-08	0.000271871				rs114114978	23.8103	8.03242e-12	2.47657e-06				rs115418531	27.5713	1.64954e-13	8.06604e-08
rs1026609302	16.5234	1.09767e-08	0.00024049				rs115418531	31.8464	2.33621e-15	1.31198e-09				rs116927589	37.1881	9.65492e-18	8.39313e-12
rs10277406	17.4104	4.3816e-09	0.000104234				rs116927589	47.3879	3.65398e-22	3.37981e-16				rs117029701	39.9477	5.93004e-19	6.18607e-13
rs1045393246	18.001	2.37869e-09	5.87881e-05				rs117029701	46.2503	1.14794e-21	1.00281e-15				rs117103676	20.891	1.4841e-10	4.30049e-05
rs10456266	19.468	5.22729e-10	1.50113e-05				rs117103676	38.1522	4.01043e-18	2.86644e-12				rs117379952	17.8329	3.38764e-09	0.000688421
rs10456271	22.3911	2.57258e-11	8.89541e-07				rs11770660	28.1635	9.7083e-14	3.85817e-08				rs11770660	23.1252	1.51964e-11	5.95178e-06
rs10484659	16.9461	7.08468e-09	0.000161484				rs117755485	17.4427	5.28324e-09	0.00105159				rs117755485	16.1955	1.81746e-08	0.00276105
rs10484660	16.871	7.65778e-09	0.000172996				rs117920046	56.2148	5.11335e-26	5.74317e-20				rs117920046	44.2997	7.31315e-21	8.80256e-15
rs1053049645	16.8396	7.91125e-09	0.000177931				rs11977301	17.9261	3.22289e-09	0.000703862				rs11977301	19.105	9.20942e-10	0.000215083
rs1057569	25.2731	1.33145e-12	5.42864e-08				rs11984050	17.7782	3.74908e-09	0.000807562				rs11984050	18.9799	1.04666e-09	0.000240849
rs10807943	24.8306	2.09697e-12	8.2413e-08				rs12667716	17.5664	4.6552e-09	0.000950652				rs11984417	15.4006	4.11419e-08	0.00563756
rs10946636	19.7691	3.83145e-10	1.13447e-05				rs12672490	30.481	9.29538e-15	4.29895e-09				rs12672490	21.9665	4.95174e-11	1.61423e-05
rs10946660	55.3331	6.61706e-26	6.95878e-21				rs13232254	26.0897	7.94388e-13	2.77084e-07				rs1371441426	26.1518	6.98034e-13	3.21252e-07
rs10947562	36.3568	1.58805e-17	1.14226e-12				rs13235381	15.355	4.48457e-08	0.00719435				rs139120596	59.784	1.21941e-27	2.3851e-21
rs10947564	40.3715	2.65315e-19	2.10715e-14				rs13246086	25.5518	1.37084e-12	4.49078e-07				rs139570918	22.9797	1.76243e-11	6.72629e-06
rs10947587	25.3743	1.20007e-12	4.93251e-08				rs1329701129	18.0501	2.83922e-09	0.000637786				rs139805598	30.4292	9.06895e-15	5.25583e-09
rs10951729	17.3927	4.46257e-09	0.000105995				rs1371441426	31.3367	3.91153e-15	2.05022e-09				rs1399349680	32.0855	1.69149e-15	1.01799e-09
rs1100861	25.107	1.57885e-12	6.35241e-08				rs139120596	70.4736	3.11409e-32	4.89672e-26				rs140356784	29.2306	3.05968e-14	1.59589e-08
rs1100862	19.4281	5.44717e-10	1.54997e-05				rs139805598	34.8272	1.14953e-16	6.95218e-11				rs1403929984	28.0026	1.06444e-13	5.37286e-08
rs1100863	19.6154	4.48976e-10	1.31661e-05				rs1399349680	33.0789	6.72186e-16	3.91471e-10				rs141095885	39.1868	1.27946e-18	1.25128e-12
rs11135479	21.9106	4.21793e-11	1.42297e-06				rs140356784	27.3422	2.23111e-13	8.1588e-08				rs144515074	50.0007	2.32472e-23	3.03136e-17
rs111529585	16.3091	1.37075e-08	0.000293161				rs1403929984	30.3076	1.10775e-14	4.97677e-09				rs1451681687	19.1202	9.06642e-10	0.000214951
rs111650998	134.934	9.39693e-61	3.67415e-55				rs141095885	71.7307	8.82689e-33	1.5422e-26				rs146804517	20.1798	3.06864e-10	8.42402e-05
rs111957975	15.9497	1.98954e-08	0.000408319				rs142259826	15.4285	4.15862e-08	0.00678876				rs1468322678	17.6063	4.27305e-09	0.000835787
rs112650709	16.784	8.3797e-09	0.000187637				rs144515074	61.02	4.10083e-28	4.96024e-22				rs147458296	34.4029	1.61742e-16	1.20518e-10
rs112749963	16.5948	1.01941e-08	0.000224312				rs1451681687	17.6774	4.15604e-09	0.00087135				rs148970859	76.6958	5.0062e-35	1.5667e-28
rs113279126	17.2936	4.94417e-09	0.000116347				rs145728438	20.4496	2.45357e-10	6.32475e-05				rs149256681	60.9644	3.71627e-28	8.30724e-22
rs113531825	15.9764	1.9353e-08	0.000399338				rs1468322678	19.6977	5.28078e-10	0.000133931				rs150552203	34.5771	1.35579e-16	1.06074e-10
rs113582163	30.8566	4.36898e-15	2.51403e-10				rs147458296	35.6694	4.91164e-17	3.0893e-11				rs180930287	17.6538	4.06992e-09	0.000806133
rs113996231	74.403	2.73175e-34	4.50273e-29				rs148198856	15.4217	4.18782e-08	0.00678876				rs181064083	18.2211	2.27603e-09	0.000477739
rs114114978	43.2426	1.42713e-20	1.21575e-15				rs148970859	92.6452	7.00112e-42	2.20177e-35				rs181074655	17.2035	6.45809e-09	0.00114834
rs114160035	74.2292	3.25622e-34	4.91619e-29				rs149256681	81.6013	4.45678e-37	1.00115e-30				rs181082758	29.5571	2.19686e-14	1.18537e-08
rs114181979	17.1246	5.88983e-09	0.00013691				rs149723841	21.6903	6.93503e-11	1.98271e-05				rs181096476	19.4024	6.79325e-10	0.000180166
rs114427649	33.6755	2.45073e-16	1.60688e-11				rs150552203	48.8158	8.68743e-23	8.53779e-17				rs181410750	21.6671	6.72092e-11	2.06208e-05
rs114454876	16.9731	6.88977e-09	0.000157986				rs181074655	18.7554	1.38142e-09	0.00032421				rs181447949	16.0882	2.02921e-08	0.00302403
rs114465605	64.147	8.74693e-30	1.08439e-24				rs181082758	20.8047	1.70872e-10	4.554e-05				rs182269802	19.2001	8.35511e-10	0.00020752
rs114626523	69.604	3.4963e-32	4.55679e-27				rs181869395	15.6741	3.23263e-08	0.00546572				rs182297569	17.4714	4.90688e-09	0.000912522
rs114707196	26.061	5.93274e-13	2.63753e-08				rs182333768	79.9497	2.33207e-36	4.5838e-30				rs182333768	61.9628	1.36056e-28	3.54826e-22
rs114825620	74.3945	2.75538e-34	4.50273e-29				rs182361057	68.8214	1.63299e-31	2.13982e-25				rs182361057	53.9518	4.33452e-25	6.78248e-19
rs114997757	29.6451	1.50875e-14	8.12956e-10				rs189564623	22.2499	3.92454e-11	1.1428e-05				rs184544489	19.1756	8.5673e-10	0.000209465
rs115014879	16.9797	6.84297e-09	0.000157149				rs189994555	23.89	7.4077e-12	2.32964e-06				rs184694989	17.7148	3.82339e-09	0.000767012
rs115403019	72.8271	1.3434e-33	1.95097e-28				rs190766500	17.129	7.28234e-09	0.00136322				rs186305817	16.7895	9.87619e-09	0.00165527
rs115418531	35.7224	3.03341e-17	2.11214e-12				rs190856671	28.1735	9.61041e-14	3.85817e-08				rs188061340	17.3044	5.82299e-09	0.00104731
rs115501522	38.5009	1.78426e-18	1.34028e-13				rs191733016	17.1821	6.8971e-09	0.00130666				rs189085172	17.1362	6.91984e-09	0.00121662
rs115645685	74.4175	2.69198e-34	4.50273e-29				rs192748919	69.0115	1.34947e-31	1.92906e-25				rs189855466	16.2357	1.74386e-08	0.00269653
rs115661362	68.5362	1.02966e-31	1.31942e-26				rs199789198	15.7824	2.89264e-08	0.00494402				rs189994555	21.0453	1.26775e-10	3.74286e-05
rs1158103681	23.1045	1.23512e-11	4.46307e-07				rs200765557	16.2234	1.84068e-08	0.00328905				rs190766500	23.588	9.48373e-12	3.9052e-06
rs115818106	32.3492	9.49961e-16	5.84104e-11				rs28718510	17.6238	4.38979e-09	0.000908249				rs190856671	22.3255	3.43382e-11	1.14321e-05
rs116078563	29.5077	1.73649e-14	9.32373e-10				rs34022406	40.8558	2.62657e-19	2.06506e-13				rs191383726	16.228	1.75776e-08	0.00269653
rs116102478	74.7193	1.9844e-34	3.55997e-29				rs34693947	36.4089	2.32826e-17	1.52544e-11				rs191732507	15.2646	4.73201e-08	0.0063286
rs1161746936	15.9065	2.08084e-08	0.00042307				rs3823686	20.7362	1.83222e-10	4.80176e-05				rs191733016	23.124	1.52146e-11	5.95178e-06
rs116390945	76.7333	2.5933e-35	5.20325e-30				rs4577873	15.2764	4.86159e-08	0.00756887				rs192124308	16.2397	1.73674e-08	0.00269653
rs116396989	63.4876	1.70534e-29	2.09712e-24				rs4617063	19.4651	6.6949e-10	0.00016449				rs192625219	17.5377	4.58428e-09	0.000866916
rs116918688	74.7423	1.93876e-34	3.5195e-29				rs541903352	31.3658	3.79817e-15	2.05022e-09				rs192748919	54.796	1.85173e-25	3.21946e-19
rs116927589	73.9841	4.17157e-34	6.17588e-29				rs543934304	44.3746	7.58514e-21	6.27747e-15				rs193233017	19.2001	8.35511e-10	0.00020752
rs117029701	74.6375	2.15538e-34	3.77781e-29				rs551964510	18.5493	1.70499e-09	0.00038855				rs2880935	16.2784	1.66903e-08	0.00269241
rs117103676	55.4746	5.73227e-26	6.07016e-21				rs555162742	22.3706	3.47085e-11	1.04956e-05				rs34022406	35.2713	6.71464e-17	5.5299e-11
rs117324087	15.7224	2.51871e-08	0.000503373				rs556691502	30.9867	5.57317e-15	2.82693e-09				rs34693947	33.2128	5.39777e-16	3.51925e-10
rs117379952	97.4436	2.19179e-44	6.42735e-39				rs557559430	22.2525	3.91408e-11	1.1428e-05				rs34944182	15.2663	4.72415e-08	0.0063286
rs11738358	22.0098	3.80845e-11	1.2963e-06				rs558226168	49.7862	3.27323e-23	3.43131e-17				rs4415230	15.5857	3.40123e-08	0.00488267
rs11743648	16.7565	8.62241e-09	0.000191944				rs55833421	28.1285	1.0058e-13	3.85817e-08				rs4617063	21.7817	5.97915e-11	1.90937e-05
rs11755358	27.7658	1.03347e-13	5.00527e-09				rs562518399	40.2864	4.66261e-19	3.49128e-13				rs4720652	16.1534	1.89765e-08	0.00285516
rs11759147	24.7083	2.37734e-12	9.15446e-08				rs564188935	21.5226	8.22663e-11	2.23033e-05				rs530756680	19.2991	7.55085e-10	0.000196921
rs11759192	28.761	3.72944e-14	1.88935e-09				rs568902394	16.8927	9.27495e-09	0.0017158				rs536345730	15.6563	3.16292e-08	0.00462543
rs11770660	30.0259	1.02183e-14	5.70758e-10				rs569579097	28.7005	5.63522e-14	2.4614e-08				rs541903352	20.4296	2.37732e-10	6.64275e-05
rs117755485	22.7991	1.69081e-11	6.04113e-07				rs569856492	15.3453	4.52952e-08	0.00719435				rs543934304	37.4216	7.62333e-18	7.01688e-12
rs117920046	84.3134	1.23023e-38	2.5698e-33				rs57158114	15.6278	3.38967e-08	0.00567027				rs550355439	16.932	8.53264e-09	0.00145125
rs118012224	15.7404	2.4721e-08	0.000496008				rs61197566	93.2924	3.66227e-42	1.43967e-35				rs551964510	15.3949	4.13872e-08	0.00563756
rs1180491132	16.1757	1.57395e-08	0.000332422				rs61997160	19.5813	5.94689e-10	0.000148431				rs555162742	22.6413	2.48832e-11	8.65249e-06
rs118090839	31.9863	1.37652e-15	8.29655e-11				rs62441078	18.0117	2.95292e-09	0.000653985				rs556691502	19.8397	4.34423e-10	0.000117201
rs118166579	15.7303	2.49798e-08	0.000499886				rs62441082	28.0861	1.05003e-13	3.9312e-08				rs557559430	21.6884	6.57613e-11	2.05801e-05
rs1185407089	17.5139	3.93647e-09	9.40854e-05				rs62443167	26.7473	4.0777e-13	1.45726e-07				rs558226168	33.8122	2.94166e-16	2.0013e-10
rs1193707295	20.1416	2.60928e-10	7.87891e-06				rs62443225	30.9299	5.90239e-15	2.90036e-09				rs55833421	22.7654	2.19278e-11	7.97949e-06
rs11965757	19.4972	5.07204e-10	1.46482e-05				rs6956343	28.1284	1.00598e-13	3.85817e-08				rs562518399	34.2492	1.88963e-16	1.34401e-10
rs11966126	20.5874	1.6479e-10	5.08845e-06				rs6964433	93.2927	3.66137e-42	1.43967e-35				rs566380873	16.963	8.26554e-09	0.00142127
rs11968757	33.643	2.53367e-16	1.64406e-11				rs6968644	16.0623	2.17121e-08	0.00379344				rs568902394	18.9307	1.1007e-09	0.000249614
rs11977301	18.8149	1.02584e-09	2.70636e-05				rs74302767	30.6671	7.6997e-15	3.66889e-09				rs569579097	25.5162	1.33222e-12	5.95603e-07
rs11984050	18.7741	1.06996e-09	2.81304e-05				rs747823559	17.3782	5.64364e-09	0.00109559				rs587630769	18.6921	1.40512e-09	0.000309672
rs11984417	18.658	1.20631e-09	3.14442e-05				rs74792587	15.4596	4.02811e-08	0.00666732				rs587692985	15.6463	3.19563e-08	0.00463
rs12110666	17.6492	3.42227e-09	8.28343e-05				rs748501395	100.518	2.64595e-45	2.0803e-38				rs587755615	16.7828	9.94372e-09	0.00165527
rs12111171	28.6278	4.27453e-14	2.15833e-09				rs748670681	177.555	9.56608e-79	1.50421e-71				rs61197566	77.2846	2.77046e-35	1.16309e-28
rs1215990184	24.4432	3.12144e-12	1.17237e-07				rs750851133	19.4256	6.97044e-10	0.000168625				rs61732321	17.964	2.96158e-09	0.000609757
rs1218044059	18.6583	1.20589e-09	3.14442e-05				rs757155610	17.4199	5.40761e-09	0.00106289				rs61997160	17.4615	4.95695e-09	0.000912522
rs12190067	22.3429	2.70336e-11	9.26921e-07				rs764565944	17.4811	5.07973e-09	0.00102405				rs62441078	19.2736	7.75034e-10	0.00019881
rs12192443	22.403	2.54121e-11	8.80692e-07				rs77039967	37.3744	8.7889e-18	6.00871e-12				rs62441082	21.5029	7.94651e-11	2.39123e-05
rs12198505	46.083	7.9397e-22	6.95811e-17				rs7776826	15.8563	2.68158e-08	0.00463366				rs62443167	17.1018	7.16843e-09	0.00124632
rs12200998	15.9628	1.96271e-08	0.000403899				rs7781433	26.0111	8.60258e-13	2.87809e-07				rs67437932	15.4644	3.8532e-08	0.00541769
rs12201228	37.8163	3.58505e-18	2.64096e-13				rs77860714	21.6606	7.1481e-11	2.00714e-05				rs67781197	16.0358	2.14132e-08	0.00316099
rs12202529	35.8542	2.65172e-17	1.85485e-12				rs7795353	26.0698	8.10578e-13	2.77084e-07				rs6956343	22.6192	2.54515e-11	8.65771e-06
rs12203115	16.6973	9.16727e-09	0.000202888				rs7805568	16.6894	1.14209e-08	0.00206422				rs6964433	77.2144	2.9732e-35	1.16309e-28
rs12203968	21.7204	5.12997e-11	1.69687e-06				rs7808255	16.1667	1.95085e-08	0.00344674				rs74302767	23.9779	6.37527e-12	2.69616e-06
rs12204788	19.5176	4.96661e-10	1.44216e-05				rs79032618	24.112	5.9124e-12	1.89732e-06				rs74302771	17.5894	4.34785e-09	0.000839918
rs12208633	20.9691	1.11198e-10	3.53996e-06				rs921156211	28.2721	8.69674e-14	3.69597e-08				rs747823559	16.2455	1.72644e-08	0.00269653
rs12210892	19.0616	7.95175e-10	2.14991e-05				rs958549190	21.5946	7.64529e-11	2.10908e-05				rs748501395	81.6383	3.49086e-37	2.73118e-30
rs12215197	19.4279	5.4482e-10	1.54997e-05				rs9690673	18.8977	1.1946e-09	0.000284611				rs748670681	147.297	8.78142e-66	1.37408e-58
rs12216082	17.1052	6.00926e-09	0.000139473											rs750851133	30.3834	9.50085e-15	5.30948e-09
rs12216261	36.1484	1.96418e-17	1.40617e-12											rs757155610	16.2584	1.70375e-08	0.00269653
rs1239087790	21.9668	3.98063e-11	1.35189e-06											rs764565944	16.4851	1.3498e-08	0.00222327
rs1243713241	18.982	8.63282e-10	2.31354e-05											rs77039967	40.6496	2.91746e-19	3.2608e-13
rs1246974383	26.1396	5.47329e-13	2.46927e-08											rs77550301	18.7419	1.33533e-09	0.000298497
rs1248358397	38.6759	1.4928e-18	1.13251e-13											rs7776826	18.5272	1.66349e-09	0.000361524
rs12529384	16.5637	1.05283e-08	0.000231											rs77917837	17.5347	4.59841e-09	0.000866916
rs12530381	15.9544	1.97995e-08	0.000406898											rs7794436	18.2152	2.28983e-09	0.000477739
rs1257805646	20.1347	2.62794e-10	7.91957e-06											rs7795353	25.4163	1.47478e-12	6.4102e-07
rs12660151	74.4598	2.57936e-34	4.37024e-29											rs7804721	15.2459	4.82438e-08	0.00639746
rs12661173	24.5387	2.8297e-12	1.07337e-07											rs79032618	32.3539	1.28868e-15	8.06593e-10
rs12662048	57.9536	4.64187e-27	5.0923e-22											rs919325533	17.3049	5.82044e-09	0.00104731
rs12662129	29.0141	2.87813e-14	1.46294e-09											rs921156211	26.4532	5.13826e-13	2.43641e-07
rs12662979	74.8374	1.76118e-34	3.23565e-29											rs9348619	18.2183	2.28258e-09	0.000477739
rs12663364	74.2622	3.14963e-34	4.80281e-29											rs936154611	15.4902	3.75195e-08	0.00533719
rs12664440	75.628	7.92192e-35	1.54872e-29											rs958549190	22.8443	2.02329e-11	7.53802e-06
rs12664506	30.3893	7.04616e-15	3.99426e-10											rs990804924	-15.3938	4.14325e-08	0.00563756
rs12664510	74.9266	1.6093e-34	2.99321e-29
rs12665389	29.8029	1.28381e-14	7.01672e-10
rs12665882	16.4167	1.22605e-08	0.000267083
rs12667716	20.4768	1.84684e-10	5.6437e-06
rs12672490	35.2532	4.89592e-17	3.37815e-12
rs1287688047	79.817	1.15135e-36	2.34091e-31
rs1292144706	27.5039	1.35161e-13	6.52231e-09
rs1297022008	26.6347	3.29432e-13	1.52688e-08
rs1297420458	16.2771	1.41695e-08	0.000302192
rs1301067043	17.3773	4.53434e-09	0.000107532
rs1304472641	16.4886	1.13796e-08	0.000248604
rs1304736997	19.0473	8.0701e-10	2.17804e-05
rs1313529297	22.6013	2.07237e-11	7.23141e-07
rs1315105601	22.7124	1.84859e-11	6.49512e-07
rs13160562	25.778	7.93136e-13	3.32263e-08
rs13167972	20.3267	2.1559e-10	6.5488e-06
rs1317416836	47.7361	1.47955e-22	1.32714e-17
rs13176209	21.2797	8.07535e-11	2.59788e-06
rs13181579	25.7638	8.04758e-13	3.35577e-08
rs13183352	22.7099	1.85322e-11	6.49641e-07
rs13184900	16.3463	1.31881e-08	0.000284043
rs1319285182	16.8919	7.49401e-09	0.000170052
rs13216359	59.4359	1.03333e-27	1.16718e-22
rs1323156988	21.3886	7.2191e-11	2.34718e-06
rs13232254	20.5871	1.64845e-10	5.08845e-06
rs13246086	20.5691	1.67922e-10	5.16252e-06
rs1325942065	41.2758	1.0564e-19	8.61435e-15
rs1329701129	102.591	1.22873e-46	3.98652e-41
rs13362120	23.1163	1.22022e-11	4.4197e-07
rs1344450231	22.5017	2.29593e-11	7.97499e-07
rs1345953885	39.7188	5.15824e-19	3.97258e-14
rs1346959884	46.3605	5.98825e-22	5.33999e-17
rs1348347031	40.985	1.42042e-19	1.15211e-14
rs1351928373	17.6299	3.49145e-09	8.42414e-05
rs1357000	18.4798	1.45016e-09	3.70407e-05
rs1365755155	18.5099	1.40573e-09	3.6021e-05
rs1371441426	34.3352	1.24958e-16	8.39411e-12
rs1371608595	23.6305	7.19267e-12	2.63653e-07
rs1378569642	19.2002	6.89143e-10	1.90373e-05
rs137898904	17.2719	5.05665e-09	0.000118627
rs137963337	72.1077	2.78013e-33	3.85398e-28
rs137966880	41.4333	8.99907e-20	7.3777e-15
rs138194794	49.3416	2.89566e-23	2.70892e-18
rs138270309	15.9117	2.06952e-08	0.000421895
rs138442174	24.4378	3.13874e-12	1.17597e-07
rs138505546	27.2292	1.79099e-13	8.45525e-09
rs138541376	16.3355	1.33364e-08	0.000286661
rs138579126	40.4271	2.50722e-19	2.00168e-14
rs138589563	17.9043	2.62869e-09	6.4548e-05
rs138742042	31.9714	1.39764e-15	8.39069e-11
rs138785133	67.3214	3.51949e-31	4.47234e-26
rs138978260	30.9987	3.77794e-15	2.19046e-10
rs139115463	22.7973	1.69387e-11	6.04113e-07
rs139120596	106.526	2.34153e-48	7.76207e-43
rs139365451	21.4175	7.00695e-11	2.28307e-06
rs139399426	31.3182	2.72515e-15	1.60336e-10
rs139432119	24.1764	4.10503e-12	1.51934e-07
rs139570918	190.527	6.20559e-85	4.11425e-79
rs139600027	76.0348	5.25196e-35	1.04008e-29
rs1397844	17.6031	3.58942e-09	8.64681e-05
rs139805598	38.3288	2.12629e-18	1.58938e-13
rs1399349680	183.312	8.44853e-82	5.36792e-76
rs140098760	19.626	4.44079e-10	1.30475e-05
rs1402063086	17.0651	6.26374e-09	0.000144939
rs1402405	18.228	1.88119e-09	4.71032e-05
rs1402406	18.4164	1.54829e-09	3.93492e-05
rs140356784	39.378	7.29922e-19	5.56522e-14
rs1403929984	139.728	7.66425e-63	3.33916e-57
rs140470431	29.4603	1.82292e-14	9.75344e-10
rs140557792	60.425	3.79277e-28	4.44886e-23
rs140703241	27.0864	2.07327e-13	9.69782e-09
rs140737346	15.1497	4.56405e-08	0.000872173
rs140885046	58.1459	3.81961e-27	4.22062e-22
rs141021189	51.6482	2.78296e-24	2.72031e-19
rs141026682	27.1602	1.92223e-13	9.04684e-09
rs141037122	98.2868	9.37359e-45	2.85872e-39
rs141043528	21.7959	4.74641e-11	1.58374e-06
rs1410684	16.2436	1.46704e-08	0.000312002
rs141095885	115.796	2.09072e-52	7.5907e-47
rs141899220	32.3368	9.62068e-16	5.89173e-11
rs141937761	21.8177	4.6408e-11	1.5519e-06
rs142007140	30.9386	4.01772e-15	2.32066e-10
rs142259826	16.6121	1.00131e-08	0.000220648
rs142401787	21.6116	5.73789e-11	1.88976e-06
rs142526981	42.4623	3.15721e-20	2.67465e-15
rs142671505	29.1515	2.50039e-14	1.28377e-09
rs1428613457	32.2594	1.04135e-15	6.35172e-11
rs142923067	40.6377	2.0232e-19	1.62376e-14
rs142946011	72.4387	1.98956e-33	2.83536e-28
rs143073892	64.3237	7.31386e-30	9.14162e-25
rs143462839	25.9631	6.55967e-13	2.85792e-08
rs143720534	18.3248	1.70215e-09	4.28313e-05
rs144183381	25.8269	7.54264e-13	3.2038e-08
rs144186085	19.0893	7.72737e-10	2.10041e-05
rs144515074	93.52	1.14212e-42	2.52405e-37
rs144654498	54.8203	1.11313e-25	1.14689e-20
rs144716280	72.2615	2.37978e-33	3.32925e-28
rs144845845	17.943	2.52561e-09	6.2318e-05
rs144925548	31.4499	2.38185e-15	1.40777e-10
rs1451681687	64.961	3.83664e-30	4.83506e-25
rs145260597	15.2113	4.28115e-08	0.000827522
rs145272821	37.5999	4.47015e-18	3.27714e-13
rs145569777	23.8662	5.64572e-12	2.07948e-07
rs145728438	164.997	7.70921e-74	4.35394e-68
rs145757286	74.3872	2.77567e-34	4.50273e-29
rs145862672	15.2532	4.09883e-08	0.000799262
rs1460503689	16.8078	8.17634e-09	0.000183352
rs146716786	24.1933	4.03462e-12	1.49692e-07
rs146804517	82.174	1.0659e-37	2.19645e-32
rs1468322678	141.956	8.19718e-64	3.90616e-58
rs1469154565	16.0382	1.8151e-08	0.000377601
rs146972520	15.1921	4.3676e-08	0.000843047
rs147249923	48.9167	4.4585e-23	4.09559e-18
rs147277127	33.0468	4.65796e-16	2.99698e-11
rs147369019	32.7275	6.45425e-16	4.05019e-11
rs147445959	15.4891	3.20845e-08	0.000631291
rs147458296	56.7495	1.57348e-26	1.6897e-21
rs147494853	21.3065	7.85542e-11	2.53247e-06
rs147508442	19.9892	3.05326e-10	9.11126e-06
rs147642944	21.6052	5.7757e-11	1.89811e-06
rs147773605	68.9539	6.74807e-32	8.72035e-27
rs147793125	18.4102	1.55834e-09	3.94731e-05
rs147794901	23.5226	8.03643e-12	2.93875e-07
rs147993235	20.2229	2.3995e-10	7.25983e-06
rs148198856	16.7091	9.05577e-09	0.000201004
rs1488992714	43.9601	6.87699e-21	5.92463e-16
rs1489030817	128.427	6.45106e-58	2.45928e-52
rs148970859	97.3122	2.50189e-44	7.19829e-39
rs149097085	15.67	2.65926e-08	0.000525948
rs149178129	157.524	1.37236e-70	7.21617e-65
rs149256681	135.921	3.49179e-61	1.4012e-55
rs149323778	48.4275	7.32875e-23	6.65206e-18
rs149392558	27.8681	9.30624e-14	4.53384e-09
rs149679145	27.3874	1.52296e-13	7.30294e-09
rs149699317	22.7562	1.7671e-11	6.26654e-07
rs149723841	38.2957	2.19928e-18	1.63592e-13
rs150007705	15.6795	2.63328e-08	0.000522163
rs150348533	16.1892	1.55211e-08	0.000328264
rs150552203	74.101	3.70682e-34	5.54163e-29
rs150746082	15.2362	4.17211e-08	0.000809412
rs150966295	71.8966	3.44155e-33	4.68568e-28
rs150997334	74.6098	2.21662e-34	3.841e-29
rs1511478	19.3015	6.20732e-10	1.75611e-05
rs151181310	18.2205	1.89583e-09	4.7392e-05
rs151261318	28.2573	6.24671e-14	3.08268e-09
rs151828	15.3615	3.66298e-08	0.000718869
rs151926	22.6333	2.00512e-11	7.01279e-07
rs151936	17.7229	3.17112e-09	7.72457e-05
rs152479	16.16	1.59985e-08	0.000336494
rs1626145	25.9098	6.92801e-13	2.99275e-08
rs16884650	45.5009	1.43499e-21	1.25039e-16
rs16886888	19.4506	5.3217e-10	1.52251e-05
rs16886912	21.0558	1.01701e-10	3.25803e-06
rs16888366	29.4434	1.85468e-14	9.88869e-10
rs16888390	27.355	1.57444e-13	7.51281e-09
rs16888397	26.628	3.31693e-13	1.5327e-08
rs16889797	36.1324	1.99643e-17	1.41985e-12
rs16889835	40.0706	3.60476e-19	2.81889e-14
rs17136139	21.0471	1.02618e-10	3.2805e-06
rs17401719	26.3852	4.25455e-13	1.94242e-08
rs17530027	16.494	1.1317e-08	0.00024759
rs1753511	25.8745	7.18314e-13	3.07681e-08
rs17714205	29.1248	2.56972e-14	1.31494e-09
rs180724967	51.3753	3.67152e-24	3.54344e-19
rs180930287	32.9833	4.97008e-16	3.17104e-11
rs181064083	59.903	6.4369e-28	7.38009e-23
rs181074655	24.5681	2.74567e-12	1.04933e-07
rs181082758	176.095	1.15479e-78	7.04367e-73
rs181096476	140.227	4.64424e-63	2.14604e-57
rs181191161	25.0429	1.68634e-12	6.74925e-08
rs181410750	190.777	4.837e-85	3.35266e-79
rs181447949	161.456	2.67295e-72	1.45569e-66
rs181504144	22.7529	1.77304e-11	6.27304e-07
rs181789805	16.0063	1.87613e-08	0.000389235
rs181856467	39.6328	5.6304e-19	4.31442e-14
rs181869395	16.324	1.34973e-08	0.00028907
rs182248851	56.6148	1.80375e-26	1.92343e-21
rs182269802	235.434	2.01787e-104	3.07701e-98
rs182297569	60.0058	5.79993e-28	6.70015e-23
rs182333768	123.174	1.26008e-55	4.68651e-50
rs182361057	111.342	1.8419e-50	6.38337e-45
rs182898120	32.2283	1.07488e-15	6.53012e-11
rs183386453	29.8446	1.23014e-14	6.77189e-10
rs183725104	53.638	3.69391e-25	3.70577e-20
rs183764883	15.7877	2.35358e-08	0.00047285
rs183899818	193.949	2.02837e-86	1.54651e-80
rs184049699	19.0227	8.27703e-10	2.22601e-05
rs184544489	234.528	4.98708e-104	6.91337e-98
rs184559980	26.0358	6.08827e-13	2.6988e-08
rs184694989	95.8347	1.10843e-43	3.13004e-38
rs184871871	18.5431	1.3584e-09	3.49309e-05
rs185119926	19.516	4.97465e-10	1.44216e-05
rs185350100	42.3593	3.50619e-20	2.95388e-15
rs185523901	34.2103	1.4196e-16	9.45293e-12
rs185594904	19.1065	7.59158e-10	2.07089e-05
rs1862609	26.0854	5.7862e-13	2.5929e-08
rs186305817	194.061	1.81321e-86	1.51802e-80
rs187169468	63.4038	1.85634e-29	2.26456e-24
rs187362917	21.843	4.52173e-11	1.51875e-06
rs187678504	48.9528	4.29774e-23	3.97184e-18
rs187929609	17.7329	3.13857e-09	7.65752e-05
rs188049887	22.5979	2.07945e-11	7.23954e-07
rs188061340	255.692	3.3139e-113	6.31662e-107
rs188126197	53.0545	6.67744e-25	6.6551e-20
rs188277462	20.773	1.36099e-10	4.2968e-06
rs188346943	16.4033	1.24323e-08	0.000270054
rs188362869	19.0294	8.22012e-10	2.21461e-05
rs188398498	41.4493	8.85391e-20	7.29793e-15
rs188736974	24.702	2.39301e-12	9.19157e-08
rs189085172	195.548	4.09855e-87	3.67635e-81
rs189564623	280.885	3.97197e-124	2.01893e-117
rs189855466	259.547	7.06304e-115	1.53861e-108
rs189957076	53.8666	2.92927e-25	2.95814e-20
rs189994555	34.2676	1.33898e-16	8.95517e-12
rs190143720	71.1486	7.33214e-33	9.7223e-28
rs190203172	20.3935	2.0125e-10	6.12539e-06
rs190256849	20.902	1.19167e-10	3.77788e-06
rs190321188	28.1393	7.04945e-14	3.45646e-09
rs190766500	294.31	6.02996e-130	9.19497e-123
rs190856671	50.3825	1.00608e-23	9.64872e-19
rs191055364	19.3352	5.99536e-10	1.6993e-05
rs191309720	24.8384	2.08022e-12	8.1966e-08
rs191383726	196.5	1.58293e-87	1.60919e-81
rs191455063	33.6482	2.52002e-16	1.64219e-11
rs191517656	40.2363	3.04503e-19	2.40468e-14
rs191732507	171.665	9.72887e-77	5.70591e-71
rs191733016	292.5	3.67091e-129	2.79885e-122
rs191752700	18.749	1.09814e-09	2.87227e-05
rs191794297	138.278	3.2805e-62	1.38955e-56
rs191871149	30.2921	7.78243e-15	4.39529e-10
rs191947414	139.944	6.16754e-63	2.76611e-57
rs192124308	196.856	1.1088e-87	1.3006e-81
rs192191092	20.0334	2.91732e-10	8.73983e-06
rs192312695	50.0694	1.38264e-23	1.31772e-18
rs1923170	15.7896	2.34897e-08	0.000472546
rs192625219	196.595	1.43905e-87	1.56741e-81
rs192748919	112.35	6.68707e-51	2.37139e-45
rs192809363	25.2438	1.37205e-12	5.57923e-08
rs193233017	235.434	2.01787e-104	3.07701e-98
rs193259476	21.8177	4.6408e-11	1.5519e-06
rs199503094	19.5743	4.68408e-10	1.36571e-05
rs200765557	18.8454	9.94049e-10	2.65465e-05
rs2011030	18.4405	1.51023e-09	3.85104e-05
rs201174976	19.2659	6.43985e-10	1.81181e-05
rs201471047	16.4244	1.21626e-08	0.000265329
rs2019267	17.7093	3.21609e-09	7.82162e-05
rs201995161	21.6123	5.73394e-11	1.88976e-06
rs2071864	22.285	2.86908e-11	9.80945e-07
rs2107854	15.7143	2.54001e-08	0.000506246
rs2145361	24.8404	2.07586e-12	8.1966e-08
rs216256	24.7271	2.33199e-12	9.00257e-08
rs216258	20.009	2.99161e-10	8.9448e-06
rs216262	23.2851	1.02582e-11	3.73332e-07
rs2237093	24.8192	2.12161e-12	8.27417e-08
rs2394322	41.7821	6.30948e-20	5.25749e-15
rs2395648	17.9061	2.62392e-09	6.4535e-05
rs2451332	15.9223	2.047e-08	0.000418422
rs25862	16.2327	1.4837e-08	0.000314669
rs25863	16.3348	1.33472e-08	0.000286661
rs26481	20.754	1.38792e-10	4.37276e-06
rs26502	16.1583	1.60257e-08	0.000336602
rs27525	16.2862	1.40361e-08	0.000299766
rs27581	16.2582	1.44501e-08	0.000307748
rs27710	19.1375	7.35232e-10	2.01644e-05
rs28096	20.0568	2.84768e-10	8.54799e-06
rs2815804	21.8697	4.39891e-11	1.48075e-06
rs2815807	24.5022	2.93765e-12	1.10607e-07
rs2815812	21.7537	4.95675e-11	1.64314e-06
rs28432907	16.7699	8.50322e-09	0.000189845
rs28432918	25.9859	6.40788e-13	2.81592e-08
rs28580505	26.1326	5.51261e-13	2.47967e-08
rs2859129	22.8413	1.6191e-11	5.80924e-07
rs2859131	22.7964	1.69561e-11	6.04113e-07
rs2859133	24.5542	2.78491e-12	1.06166e-07
rs2880935	19.9014	3.34256e-10	9.93569e-06
rs28844441	16.0943	1.71257e-08	0.000358226
rs2911130	18.7818	1.06158e-09	2.79582e-05
rs2911132	18.8254	1.0148e-09	2.68654e-05
rs30378	19.2058	6.85182e-10	1.90125e-05
rs30379	19.2225	6.73481e-10	1.87405e-05
rs30380	19.2225	6.73481e-10	1.87405e-05
rs34022406	32.4164	8.86922e-16	5.49777e-11
rs34393814	17.6002	3.60017e-09	8.65904e-05
rs34522006	16.1638	1.59359e-08	0.00033564
rs34570685	16.3293	1.34229e-08	0.000287881
rs34643396	19.9191	3.28217e-10	9.77525e-06
rs34693947	41.7478	6.53365e-20	5.4147e-15
rs34782647	21.9158	4.19525e-11	1.41846e-06
rs34847574	15.9851	1.91794e-08	0.000396291
rs34944182	18.3268	1.69852e-09	4.28106e-05
rs34982906	60.0498	5.54697e-28	6.45685e-23
rs35253135	16.8814	7.57617e-09	0.000171661
rs35527993	60.4746	3.60701e-28	4.26377e-23
rs35976634	15.8709	2.15904e-08	0.000438386
rs35979081	16.9936	6.74479e-09	0.000155363
rs36149150	20.6471	1.54955e-10	4.81885e-06
rs367767362	22.349	2.68646e-11	9.24726e-07
rs369964	17.2221	5.32441e-09	0.000124526
rs370748	25.9952	6.34671e-13	2.7971e-08
rs3730326	29.1584	2.48288e-14	1.27909e-09
rs373764590	71.4426	5.44661e-33	7.34995e-28
rs374231900	16.9555	7.01634e-09	0.000160454
rs3752525	16.9552	7.01845e-09	0.000160454
rs3761979	24.5056	2.9274e-12	1.10494e-07
rs377177565	16.8795	7.5906e-09	0.000171732
rs3793205	20.5488	1.71481e-10	5.26133e-06
rs3797814	25.5075	1.04681e-12	4.31422e-08
rs3800369	18.5407	1.3617e-09	3.49568e-05
rs3804452	28.5091	4.82655e-14	2.4052e-09
rs3807572	15.1607	4.51216e-08	0.000864385
rs3823686	26.3382	4.46471e-13	2.03228e-08
rs385886	25.9114	6.91665e-13	2.99275e-08
rs386511	25.8863	7.09744e-13	3.05728e-08
rs391867	17.1354	5.82385e-09	0.00013579
rs41272158	26.9099	2.48455e-13	1.15861e-08
rs413203	35.9411	2.42666e-17	1.71313e-12
rs415025	26.5927	3.43921e-13	1.5844e-08
rs419288	31.7304	1.78813e-15	1.06511e-10
rs421817	25.8627	7.27096e-13	3.1057e-08
rs432593	26.0301	6.12365e-13	2.70662e-08
rs435086	17.127	5.87479e-09	0.000136769
rs4415230	16.041	1.8099e-08	0.000377033
rs4546486	18.232	1.87333e-09	4.69837e-05
rs4607518	16.1312	1.64837e-08	0.000345745
rs4616985	23.0763	1.27144e-11	4.58344e-07
rs4617063	27.0922	2.06107e-13	9.6704e-09
rs4672503	18.1135	2.11747e-09	5.25878e-05
rs469758	19.1502	7.2564e-10	1.99732e-05
rs4712766	16.5689	1.04717e-08	0.000230088
rs4712798	15.125	4.68251e-08	0.000892533
rs4713930	24.826	2.10692e-12	8.25915e-08
rs4720578	15.6956	2.58981e-08	0.000514883
rs4720652	17.4601	4.16185e-09	9.91615e-05
rs495157	25.7986	7.76493e-13	3.28905e-08
rs497408	15.8576	2.18906e-08	0.0004433
rs508584	17.3594	4.61917e-09	0.000109205
rs529608961	27.7653	1.03396e-13	5.00527e-09
rs529648	19.5998	4.56239e-10	1.33534e-05
rs529731307	16.637	9.75817e-09	0.000215653
rs530756680	193.818	2.31058e-86	1.67779e-80
rs530872942	17.252	5.16195e-09	0.000120912
rs531542309	42.2708	3.83664e-20	3.21451e-15
rs536345730	26.0659	5.90295e-13	2.63196e-08
rs537542755	17.1542	5.71178e-09	0.000133381
rs538955775	16.0928	1.71523e-08	0.000358292
rs539101034	75.0513	1.41885e-34	2.70447e-29
rs540206930	19.6939	4.14028e-10	1.22117e-05
rs540313382	31.9126	1.48429e-15	8.87594e-11
rs541082668	15.7163	2.53469e-08	0.000505903
rs541903352	49.9371	1.58145e-23	1.49784e-18
rs543185676	46.182	7.1795e-22	6.32826e-17
rs543770798	20.8252	1.2897e-10	4.08016e-06
rs543934304	58.4101	2.92247e-27	3.27677e-22
rs545265039	15.1702	4.46774e-08	0.000858032
rs545343115	18.7571	1.08894e-09	2.85668e-05
rs545893871	17.6748	3.33296e-09	8.08007e-05
rs546696988	40.2317	3.0593e-19	2.40468e-14
rs547590769	26.4766	3.87377e-13	1.77389e-08
rs549034184	15.118	4.71676e-08	0.000896627
rs549227159	21.3231	7.72284e-11	2.495e-06
rs549983445	17.0917	6.09354e-09	0.000141215
rs550355439	94.0143	6.94046e-43	1.57317e-37
rs551181542	51.5619	3.03779e-24	2.95049e-19
rs551964510	273.425	6.80486e-121	2.07532e-114
rs553877230	16.4143	1.22914e-08	0.000267374
rs554400	19.244	6.58695e-10	1.843e-05
rs554734706	39.8594	4.46971e-19	3.47744e-14
rs555162742	150.509	1.54836e-67	7.61632e-62
rs555234217	18.4102	1.55834e-09	3.94731e-05
rs556691502	49.3332	2.9202e-23	2.71521e-18
rs557513082	194.018	1.89146e-86	1.51802e-80
rs557559430	33.6737	2.4553e-16	1.60688e-11
rs558226168	74.5874	2.26744e-34	3.88492e-29
rs55833421	29.963	1.08979e-14	6.06497e-10
rs559121332	34.1078	1.57626e-16	1.04052e-11
rs56017553	18.1634	2.01101e-09	5.00253e-05
rs561805109	48.8171	4.9328e-23	4.50416e-18
rs562518399	49.7229	1.96576e-23	1.85034e-18
rs563299547	54.3441	1.80456e-25	1.8345e-20
rs564039073	19.1109	7.55712e-10	2.06889e-05
rs564188935	278.91	2.85209e-123	1.08728e-116
rs565529267	46.2888	6.44077e-22	5.71012e-17
rs566380873	196.008	2.58802e-87	2.46652e-81
rs568277782	16.1739	1.57689e-08	0.000332582
rs568680343	15.2411	4.1509e-08	0.000807358
rs568902394	20.4872	1.82722e-10	5.59497e-06
rs569381230	47.7934	1.39579e-22	1.25942e-17
rs569579097	37.8488	3.46835e-18	2.56739e-13
rs569856492	17.9062	2.62356e-09	6.4535e-05
rs570043253	20.6551	1.53679e-10	4.79226e-06
rs570330261	17.801	2.92511e-09	7.14814e-05
rs570610099	15.9065	2.08084e-08	0.00042307
rs571170133	261.7	8.23698e-116	2.0934e-109
rs573332627	16.915	7.31724e-09	0.000166536
rs574080199	20.066	2.82068e-10	8.48364e-06
rs57409454	18.8321	1.00779e-09	2.67263e-05
rs575716660	19.8725	3.44383e-10	1.02168e-05
rs575902421	17.3288	4.76765e-09	0.00011254
rs576852531	32.4816	8.29822e-16	5.16482e-11
rs577568109	28.5796	4.49051e-14	2.2599e-09
rs57882523	16.0017	1.88515e-08	0.000390574
rs58064198	31.5169	2.22421e-15	1.31971e-10
rs58314845	30.275	7.92024e-15	4.45662e-10
rs58451984	28.4202	5.28692e-14	2.62603e-09
rs587009	15.6709	2.65702e-08	0.000525948
rs588024	15.1614	4.50886e-08	0.000864385
rs592701	19.5243	4.93211e-10	1.43528e-05
rs60556766	15.8487	2.20945e-08	0.000446837
rs60666773	94.222	5.62948e-43	1.50602e-37
rs61063344	19.7584	3.87391e-10	1.14482e-05
rs61197566	100.816	7.33648e-46	2.28311e-40
rs612556	15.1173	4.7205e-08	0.000896627
rs62364719	17.2915	4.95526e-09	0.000116428
rs62364722	21.5086	6.37961e-11	2.08759e-06
rs62400400	25.5714	9.80311e-13	4.06211e-08
rs62400418	29.7812	1.31256e-14	7.14821e-10
rs62400444	35.5696	3.54501e-17	2.45715e-12
rs62400448	33.0313	4.73243e-16	3.0321e-11
rs62400452	32.5752	7.54091e-16	4.7127e-11
rs62402043	32.809	5.93899e-16	3.75778e-11
rs62441078	19.3503	5.90216e-10	1.676e-05
rs62441082	27.9007	9.00089e-14	4.39913e-09
rs62443167	21.3655	7.39239e-11	2.39332e-06
rs62443225	25.7909	7.82654e-13	3.30597e-08
rs62444276	22.861	1.58647e-11	5.70562e-07
rs628794	25.7825	7.89479e-13	3.31642e-08
rs640845	34.9269	6.83095e-17	4.62951e-12
rs644722	25.966	6.53965e-13	2.85736e-08
rs644748	25.9719	6.50035e-13	2.84835e-08
rs6456615	15.8127	2.2934e-08	0.000461976
rs6457872	15.2114	4.28083e-08	0.000827522
rs6457873	19.2581	6.49182e-10	1.81972e-05
rs6463531	15.563	2.9717e-08	0.00058698
rs664367	19.5939	4.59049e-10	1.34099e-05
rs66531067	26.1746	5.28019e-13	2.38922e-08
rs66813711	57.0244	1.19075e-26	1.28777e-21
rs67437932	18.5488	1.35045e-09	3.4844e-05
rs67781197	17.0035	6.67609e-09	0.000154013
rs680009	17.6891	3.28405e-09	7.97418e-05
rs685008	25.7629	8.05449e-13	3.35577e-08
rs6903992	16.9899	6.77081e-09	0.000155727
rs6908108	15.184	4.4044e-08	0.000848003
rs6908480	15.2112	4.28174e-08	0.000827522
rs6915364	19.4604	5.26825e-10	1.51005e-05
rs6921810	30.0681	9.78718e-15	5.48687e-10
rs6922023	25.7873	7.85609e-13	3.30928e-08
rs6922708	15.117	4.72162e-08	0.000896627
rs6922878	15.2381	4.16386e-08	0.000808839
rs6922972	15.1729	4.45537e-08	0.000856735
rs6926356	34.9943	6.37669e-17	4.34093e-12
rs6956343	29.8871	1.17784e-14	6.50747e-10
rs6962026	18.1894	1.95774e-09	4.88596e-05
rs6964182	15.3425	3.73588e-08	0.000732233
rs6964433	100.837	7.1829e-46	2.28189e-40
rs71555121	16.702	9.12267e-09	0.000202195
rs71555124	15.8194	2.27746e-08	0.000459373
rs71630748	20.4678	1.86405e-10	5.68491e-06
rs72657685	24.5398	2.82641e-12	1.07337e-07
rs72657686	25.3334	1.25158e-12	5.13039e-08
rs72657687	25.2328	1.38773e-12	5.62798e-08
rs72657688	20.7498	1.39396e-10	4.38272e-06
rs72828977	35.221	5.05981e-17	3.4755e-12
rs72828998	30.5107	6.2232e-15	3.55417e-10
rs72830826	25.8748	7.18159e-13	3.07681e-08
rs72830837	25.9179	6.87094e-13	2.98501e-08
rs72833065	54.9374	9.88508e-26	1.02541e-20
rs72837765	54.4168	1.6762e-25	1.71544e-20
rs72839911	32.3632	9.36479e-16	5.78145e-11
rs72848590	22.2053	3.11436e-11	1.06242e-06
rs72848600	16.3949	1.25401e-08	0.000271871
rs72848601	15.9178	2.05652e-08	0.000419805
rs72894084	23.7305	6.49044e-12	2.38486e-07
rs72894791	60.8511	2.46302e-28	2.95733e-23
rs72896242	21.4561	6.73445e-11	2.19898e-06
rs73390564	21.7572	4.93893e-11	1.6408e-06
rs7356594	26.5343	3.65134e-13	1.67707e-08
rs74183856	28.2018	6.61179e-14	3.25232e-09
rs74293209	20.6957	1.47381e-10	4.61477e-06
rs74302767	39.8282	4.61435e-19	3.57174e-14
rs74302771	18.5457	1.35468e-09	3.48939e-05
rs74370827	74.9264	1.60959e-34	2.99321e-29
rs743926	15.7131	2.54305e-08	0.000506246
rs74463135	26.2321	4.97776e-13	2.25907e-08
rs74508336	29.2278	2.31265e-14	1.20359e-09
rs74541241	31.0727	3.50263e-15	2.03859e-10
rs7456581	17.5584	3.75943e-09	9.01366e-05
rs74665920	74.3377	2.91812e-34	4.57402e-29
rs74707996	89.0544	1.03015e-40	2.24409e-35
rs74728175	52.5422	1.1231e-24	1.1049e-19
rs747823559	24.7483	2.28178e-12	8.83106e-08
rs74792587	16.8139	8.1243e-09	0.000182454
rs74827100	31.3151	2.73381e-15	1.60336e-10
rs74846108	29.2353	2.29493e-14	1.19846e-09
rs748501395	108.201	4.34266e-49	1.47156e-43
rs74853132	70.7855	1.05848e-32	1.39143e-27
rs748670681	213.468	6.82685e-95	8.67511e-89
rs74907366	29.4112	1.91675e-14	1.0184e-09
rs74929941	29.1968	2.38709e-14	1.23391e-09
rs74950461	18.0155	2.34327e-09	5.80067e-05
rs749828771	25.0653	1.648e-12	6.61319e-08
rs750851133	155.983	6.42693e-70	3.26677e-64
rs75157758	74.3305	2.9396e-34	4.57402e-29
rs75300431	74.6799	2.0649e-34	3.6613e-29
rs754616267	15.5308	3.0727e-08	0.000605361
rs75477235	32.0761	1.25579e-15	7.59893e-11
rs755057557	17.3014	4.90452e-09	0.000115592
rs75533126	19.0714	7.87183e-10	2.13208e-05
rs75554630	21.94	4.09198e-11	1.38662e-06
rs75579999	74.3347	2.92695e-34	4.57402e-29
rs756006004	16.3537	1.3088e-08	0.000282286
rs75600831	29.7713	1.32599e-14	7.19564e-10
rs75618466	19.183	7.01473e-10	1.93429e-05
rs75623583	29.2762	2.20092e-14	1.15729e-09
rs756259796	28.5679	4.54456e-14	2.27958e-09
rs75637121	20.7288	1.42436e-10	4.4691e-06
rs75710780	15.6836	2.62218e-08	0.00052064
rs757155610	24.9817	1.79564e-12	7.14917e-08
rs75816798	74.3757	2.80819e-34	4.50754e-29
rs759756196	15.973	1.94202e-08	0.000400183
rs76221876	94.234	5.56162e-43	1.50602e-37
rs76347906	18.8231	1.01725e-09	2.68837e-05
rs763753084	73.0463	1.07642e-33	1.57829e-28
rs76384855	19.5076	5.01784e-10	1.45192e-05
rs764565944	24.8918	1.9693e-12	7.79985e-08
rs76644067	62.9084	3.06557e-29	3.71002e-24
rs76654789	19.4439	5.35878e-10	1.53024e-05
rs76715383	72.4188	2.02998e-33	2.86619e-28
rs76781274	15.0777	4.91879e-08	0.000931748
rs76847127	55.0178	9.11054e-26	9.5154e-21
rs769986303	23.3188	9.90928e-12	3.61495e-07
rs770326311	16.8652	7.70383e-09	0.000173779
rs77039967	85.365	4.25756e-39	9.01705e-34
rs770400842	34.4946	1.06194e-16	7.16521e-12
rs7705827	26.7932	2.80013e-13	1.30179e-08
rs77102443	16.6194	9.93739e-09	0.000219296
rs77183572	17.5846	3.65902e-09	8.78673e-05
rs7724759	22.3423	2.705e-11	9.26921e-07
rs773071403	20.2834	2.25437e-10	6.83429e-06
rs7736193	16.0137	1.86178e-08	0.000386784
rs7742242	35.2101	5.11632e-17	3.49856e-12
rs7742930	16.7604	8.58784e-09	0.000191454
rs77454063	74.3142	2.9882e-34	4.60268e-29
rs7746080	59.8725	6.63897e-28	7.55496e-23
rs7751919	20.9659	1.11575e-10	3.54455e-06
rs77540983	29.1968	2.38709e-14	1.23391e-09
rs77550301	18.8326	1.00727e-09	2.67263e-05
rs7757037	18.4192	1.54381e-09	3.93008e-05
rs77579564	28.4132	5.32483e-14	2.63628e-09
rs7759489	33.4296	3.15036e-16	2.03556e-11
rs7760758	16.7298	8.86424e-09	0.00019704
rs7762311	15.9264	2.03829e-08	0.000417201
rs7765678	32.7305	6.43444e-16	4.05019e-11
rs776999931	17.3751	4.54428e-09	0.000107601
rs77758743	19.2739	6.3868e-10	1.80234e-05
rs7776826	18.5084	1.40788e-09	3.6021e-05
rs77799327	29.6954	1.43301e-14	7.74882e-10
rs7781433	19.2032	6.86996e-10	1.90125e-05
rs77860714	17.5512	3.78744e-09	9.06656e-05
rs77878270	18.9354	9.05776e-10	2.42316e-05
rs77901595	22.3621	2.65034e-11	9.14357e-07
rs77911156	16.2048	1.52719e-08	0.000323443
rs77917837	94.0143	6.94046e-43	1.57317e-37
rs77942100	19.0866	7.74908e-10	2.10257e-05
rs7794436	18.6561	1.20869e-09	3.14523e-05
rs7794563	21.792	4.76535e-11	1.58659e-06
rs7795353	27.2553	1.74376e-13	8.28357e-09
rs77999879	20.6458	1.55163e-10	4.81885e-06
rs78017690	17.6354	3.47158e-09	8.38945e-05
rs7804721	18.1812	1.97429e-09	4.91921e-05
rs78078839	21.1906	8.85196e-11	2.84172e-06
rs7808255	27.2299	1.78962e-13	8.45525e-09
rs78110689	21.3698	7.36e-11	2.3879e-06
rs781633509	29.95	1.10443e-14	6.12407e-10
rs78244999	20.6668	1.51837e-10	4.74455e-06
rs78298407	29.8331	1.24476e-14	6.82777e-10
rs78308179	16.0671	1.76161e-08	0.000367475
rs78313905	75.1325	1.30704e-34	2.52289e-29
rs78386688	19.2048	6.85858e-10	1.90125e-05
rs78420081	15.7368	2.48121e-08	0.000497181
rs78587069	72.7469	1.45686e-33	2.0958e-28
rs78597031	29.031	2.82864e-14	1.44259e-09
rs78631073	29.2714	2.21168e-14	1.15895e-09
rs78672052	94.0143	6.94046e-43	1.57317e-37
rs78724843	71.2061	6.91805e-33	9.25368e-28
rs78748462	29.3867	1.96552e-14	1.04069e-09
rs78797904	15.2411	4.15094e-08	0.000807358
rs78806204	18.8408	9.98767e-10	2.66259e-05
rs78815319	72.0509	2.9445e-33	4.04506e-28
rs78948187	57.907	4.86623e-27	5.30031e-22
rs79032618	44.81	2.89732e-21	2.51026e-16
rs79107456	136.147	2.78184e-61	1.14648e-55
rs79134415	21.5975	5.82199e-11	1.90921e-06
rs79151153	29.3023	2.14278e-14	1.13062e-09
rs79525617	27.3536	1.57658e-13	7.51281e-09
rs79625050	30.7752	4.7482e-15	2.72197e-10
rs79923365	20.6097	1.61039e-10	4.99115e-06
rs80039433	15.5379	3.05006e-08	0.00060168
rs80088112	18.8379	1.00176e-09	2.66592e-05
rs80111881	20.5734	1.67181e-10	5.15013e-06
rs80242441	28.5482	4.63749e-14	2.31857e-09
rs8510	25.1881	1.45279e-12	5.8762e-08
rs851005	16.9469	7.07932e-09	0.000161484
rs851007	15.9907	1.90671e-08	0.000394505
rs851010	19.016	8.33472e-10	2.23758e-05
rs851018	18.3213	1.70815e-09	4.29113e-05
rs851019	19.1074	7.58463e-10	2.07089e-05
rs851027	22.7439	1.78959e-11	6.31691e-07
rs851029	22.7808	1.72298e-11	6.12435e-07
rs851030	22.7201	1.83396e-11	6.4586e-07
rs851031	16.778	8.43212e-09	0.000188533
rs851032	17.0255	6.52614e-09	0.000150782
rs851033	18.0669	2.22195e-09	5.50928e-05
rs851034	23.9142	5.37411e-12	1.98423e-07
rs851035	19.4768	5.18e-10	1.49036e-05
rs851037	19.2289	6.69031e-10	1.86848e-05
rs851039	25.0219	1.72299e-12	6.87789e-08
rs851042	15.1497	4.56425e-08	0.000872173
rs851043	18.6404	1.22848e-09	3.18586e-05
rs851044	18.7559	1.0903e-09	2.85668e-05
rs851045	15.2793	3.98924e-08	0.000779888
rs851046	15.0955	4.82833e-08	0.00091575
rs851048	25.1517	1.50804e-12	6.08356e-08
rs851049	15.2824	3.97672e-08	0.000778436
rs851050	19.2593	6.48364e-10	1.81972e-05
rs887907889	52.648	1.0088e-24	9.98895e-20
rs897990343	15.3855	3.57307e-08	0.000702126
rs904390499	38.5469	1.70251e-18	1.28521e-13
rs907475049	15.9399	2.00994e-08	0.000411951
rs910351566	24.7815	2.20525e-12	8.57843e-08
rs914414134	43.4485	1.15729e-20	9.91422e-16
rs919325533	60.6214	3.10839e-28	3.70306e-23
rs921156211	37.0356	7.94712e-18	5.77068e-13
rs9296174	19.148	7.27294e-10	1.99827e-05
rs9348619	97.8684	1.42863e-44	4.27157e-39
rs9348620	94.0221	6.88592e-43	1.57317e-37
rs9348958	16.8559	7.77839e-09	0.000175201
rs9349021	23.2245	1.09178e-11	3.9639e-07
rs9356917	94.0341	6.80307e-43	1.57317e-37
rs9357207	25.5534	9.98642e-13	4.12686e-08
rs9358720	94.0143	6.94046e-43	1.57317e-37
rs9358723	94.0036	7.01534e-43	1.57317e-37
rs936154611	17.8776	2.70223e-09	6.62472e-05
rs9366553	94.2383	5.53811e-43	1.50602e-37
rs9366897	24.8986	1.95559e-12	7.76573e-08
rs9368791	19.4856	5.13341e-10	1.47974e-05
rs9368875	37.2114	6.64228e-18	4.84626e-13
rs9368899	24.8204	2.11907e-12	8.27417e-08
rs9368901	24.2988	3.62043e-12	1.34652e-07
rs9368904	25.3278	1.25875e-12	5.14596e-08
rs9379619	94.0143	6.94046e-43	1.57317e-37
rs9379628	18.6197	1.25495e-09	3.24349e-05
rs9379651	24.6945	2.41135e-12	9.23875e-08
rs9379698	35.9103	2.50423e-17	1.75975e-12
rs9380409	18.3482	1.66132e-09	4.19423e-05
rs9380524	36.8704	9.40468e-18	6.79669e-13
rs9380543	24.5343	2.84257e-12	1.07558e-07
rs9380546	25.6731	8.83228e-13	3.66981e-08
rs9393506	94.0221	6.88592e-43	1.57317e-37
rs9393507	94.0553	6.65909e-43	1.57317e-37
rs9393509	94.19	5.81433e-43	1.52865e-37
rs9394328	24.7656	2.24174e-12	8.69819e-08
rs9394331	21.0235	1.05139e-10	3.35408e-06
rs9460965	15.2695	4.02999e-08	0.000786846
rs9461081	18.3783	1.61046e-09	4.07257e-05
rs9461082	17.8379	2.81572e-09	6.89187e-05
rs9462109	31.2005	3.0736e-15	1.79574e-10
rs9467116	30.4595	6.55795e-15	3.73138e-10
rs9467125	34.1415	1.52291e-16	1.00968e-11
rs9467356	19.6684	4.25098e-10	1.2514e-05
rs946866598	16.3829	1.26973e-08	0.000274248
rs9470079	40.8084	1.70031e-19	1.37184e-14
rs9470177	58.1749	3.70898e-27	4.12829e-22
rs9470191	18.6449	1.22278e-09	3.17648e-05
rs9470192	18.6318	1.23945e-09	3.20885e-05
rs9470219	15.8345	2.24221e-08	0.000452862
rs958549190	32.978	4.99729e-16	3.17512e-11
rs9690673	27.4638	1.40826e-13	6.77424e-09
rs969658	15.184	4.4044e-08	0.000848003
rs969659	15.139	4.61508e-08	0.000880782
rs969962534	16.1078	1.68873e-08	0.000353724
rs979332102	36.1297	2.00192e-17	1.41985e-12
rs979445654	86.7585	1.04372e-39	2.24161e-34
rs986079253	25.8272	7.54083e-13	3.2038e-08
rs988577534	24.3682	3.37129e-12	1.25692e-07
rs988970748	16.9043	7.39828e-09	0.00016813
rs989248312	24.4244	3.18213e-12	1.18931e-07
rs998717231	19.0977	7.6608e-10	2.08604e-05

## Sheet: Supplementary Table S3
Genomic risk loci defined by independent lead SNPs and maximum distance between their LD block
GenomicLocus	uniqID	rsID	chr	pos	p	start	end	nSNPs	nGWASSNPs	nIndSigSNPs	IndSigSNPs	nLeadSNPs	LeadSNPs
1	1:248246983:C:T	rs145759877	1	248246983	1.7e-22	247687927	249215865	13	10	6	rs145759877;rs529686426;rs144166494;rs140696553;rs142583718;rs139770831	2	rs145759877;rs142583718
2	5:96101518:A:AATAT	rs142283392	5	96101518	4.14e-19	96033870	96223552	151	146	7	rs142283392;rs11386832;rs113003291;rs35794116;rs538051887;rs35237285;rs70981840	3	rs142283392;rs35237285;rs70981840
3	6:29249738:C:T	rs190162014	6	29249738	3.89e-301	22432653	29614419	4851	4341	245	rs180724967;rs185350100;rs191517656;rs183797960;rs190628778;rs541968127;rs183725104;rs141037122;rs142858038;rs149319763;rs187642309;rs181856467;rs181082758;rs181096476;rs181064083;rs190927528;rs549858265;rs13216359;rs374485384;rs62400442;rs561805109;rs190766500;rs72837765;rs139600027;rs2394322;rs216260;rs140492427;rs146984980;rs186306213;rs200160694;rs2473167;rs554745692;rs79154996;rs75240935;rs3…	63	rs180724967;rs191517656;rs541968127;rs142858038;rs149319763;rs187642309;rs181082758;rs374485384;rs561805109;rs72837765;rs2394322;rs186306213;rs303888;rs11384967;rs148692383;rs560066953;rs55924461;rs35835358;rs552165;rs67939640;rs34887699;rs150854489;rs558894453;rs10672525;rs181247620;rs201734879;rs59998274;rs551735220;rs57727309;rs146020947;rs555936895;rs10632675;rs192597519;rs149190532;rs2012223…
4	6:33309110:A:G	rs181454372	6	33309110	4.12e-171	33173842	39300928	1229	1065	140	rs116506403;rs573076038;rs1252130559;rs148402749;rs9277946;rs56000998;rs107822;rs437119;rs138644007;rs9277990;rs1375127447;rs181454372;rs149980959;rs138922318;rs117396692;rs76635845;rs140862652;rs143605521;rs189564623;rs142283201;rs76950251;rs139173117;rs56369265;rs34116473;rs558572694;rs145100247;rs151114709;rs145548091;rs77745743;rs79926713;rs528547102;rs80052470;rs79794024;rs34386583;rs3748079…	44	rs116506403;rs9277946;rs138644007;rs9277990;rs181454372;rs76950251;rs558572694;rs151114709;rs528547102;rs34386583;rs5875457;rs1803831;rs9469552;rs36034973;rs943469;rs149099560;rs181286838;rs5875470;rs116997897;rs11753213;rs4711362;rs57374609;rs12211048;rs185254349;rs12190850;rs148072902;rs140602536;rs60070153;rs79107456;rs188126197;rs181917213;rs184544489;rs146184357;rs369072697;rs200347592;rs114…
5	7:5566486:A:ACCT	rs140643804	7	5566486	2.05e-27	4434488	6899213	107	65	26	rs115418531;rs148970859;rs6964433;rs114114978;rs192748919;rs76567375;rs182333768;rs562904755;rs542273383;rs117920046;rs146380973;rs11770660;rs34022406;rs34693947;rs541201977;rs181316459;rs149256681;rs79032618;rs140643804;rs190856671;rs576914083;rs562518399;rs35678112;rs111650998;rs543934304;rs569579097	10	rs115418531;rs148970859;rs146380973;rs34022406;rs541201977;rs181316459;rs140643804;rs35678112;rs111650998;rs569579097
uniqID	rsID	chr	pos	p	start	end	Effect allele	Other allele	Beta	SE	Z	Nearest gene	In xMHC?
1:248246983:C:T	rs145759877	1	248246983	1.7e-22	247687927	249215865	T	C	798508100	81831130	9.758	OR2L13:OR2T32P (0)	N
5:96101518:A:AATAT	rs142283392	5	96101518	4.14e-19	96033870	96223552	A	AATAT	14826230	1659714	8.933	CAST:ERAP1 (0)	N
6:29249738:C:T	rs190162014	6	29249738	3.89e-301	22432653	29614419	T	C	-6.34142e+148	1.70969e+147	-37.091	XXbac-BPG308J9.3 (0)	Y
6:33309110:A:G	rs181454372	6	33309110	4.12e-171	33173842	39300928	A	G	-4.63548e+83	1.66242e+82	-27.884	MYL8P (1837)	Y
7:5566486:A:ACCT	rs140643804	7	5566486	2.05e-27	4434488	6899213	A	ACCT	-255578400000	23562130000	-10.847	ACTB (295)	N
Genes
ensg	symbol	chr	start	end	strand	type	entrezID	HUGO	pLI	ncRVIS	posMapSNPs	posMapMaxCADD	eqtlMapSNPs	eqtlMapminP	eqtlMapminQ	eqtlMapts	eqtlDirection	minGwasP	IndSigSNPs	GenomicLocus
ENSG00000175143	OR2T1	1	248569296	248570405	1	protein_coding	26696	OR2T1	7.28825e-07	0.502404	1	22.7	0	NA	NA	NA	NA	5.1e-08	rs145759877	1
ENSG00000171161	ZNF672	1	249132409	249143716	1	protein_coding	79894	ZNF672	0.000127541	-0.391452	1	21.1	0	NA	NA	NA	NA	9.13e-14	rs144166494	1
ENSG00000171163	ZNF692	1	249144205	249153343	-1	protein_coding	55657	ZNF692	3.97066e-07	-0.522509	1	21.1	0	NA	NA	NA	NA	9.13e-14	rs144166494	1
ENSG00000196659	TTC30B	2	178413726	178417742	-1	protein_coding	150737	TTC30B	0.00186185	0.372802	0	0	1	4.3483e-06	0.029364	eQTLGen_trans_eQTLs	NA	1.02e-06	rs11386832	2
ENSG00000153113	CAST	5	95860971	96115299	1	protein_coding	831	CAST	1.55576e-06	0.291307	6	25.4	8	1.2093e-209	0	eQTLGen_cis_eQTLs	NA	4.43e-08	rs538051887;rs142283392;rs11386832;rs113003291	2
ENSG00000164307	ERAP1	5	96096521	96143803	-1	protein_coding	51752	ERAP1	9.9901e-18	0.30749	7	25.4	8	5.6684e-35	0	eQTLGen_cis_eQTLs	NA	4.43e-08	rs142283392;rs11386832;rs113003291;rs538051887	2
ENSG00000247121	CTD-2260A17.2	5	96149731	96271513	-1	protein_coding	NA	NA	NA	NA	0	0	3	1.0457e-07	0.00035167	eQTLGen_cis_eQTLs	NA	1.02e-06	rs11386832	2
ENSG00000164308	ERAP2	5	96211643	96255420	1	protein_coding	64167	ERAP2	3.18437e-22	1.97532	0	0	8	3.27170000000001e-310	0	eQTLGen_cis_eQTLs	NA	4.43e-08	rs538051887;rs142283392;rs11386832;rs113003291	2
ENSG00000113441	LNPEP	5	96271098	96373219	1	protein_coding	4012	LNPEP	0.998308	1.82123	0	0	5	2.6572e-30	0	eQTLGen_cis_eQTLs	NA	4.43e-08	rs538051887;rs142283392;rs11386832	2
ENSG00000146038	DCDC2	6	24171984	24358280	-1	protein_coding	51473	DCDC2	1.04849e-05	2.52398	1	16.47	0	NA	NA	NA	NA	1.73e-08	rs62400442	3
ENSG00000111913	FAM65B	6	24797601	25042238	-1	protein_coding	9750	FAM65B	0.97131	0.949896	1	15.9	0	NA	NA	NA	NA	1.96e-08	rs216260	3
ENSG00000079691	LRRC16A	6	25279306	25620758	1	protein_coding	55604	LRRC16A	0.502319	0.400707	5	16.67	10	9.3786e-17	0	eQTLGen_cis_eQTLs	NA	1.23e-102	rs549858265;rs149772014;rs186306213;rs33979638;rs35835358;rs66888408;rs201734879	3
ENSG00000079689	SCGN	6	25652464	25702011	1	protein_coding	10590	SCGN	0.035946	0.102936	1	15.19	0	NA	NA	NA	NA	2.29e-20	rs534715985	3
ENSG00000146039	SLC17A4	6	25754927	25781419	1	protein_coding	10050	SLC17A4	6.33423e-06	0.944836	1	12.54	0	NA	NA	NA	NA	0.0003	rs66888408	3
ENSG00000124564	SLC17A3	6	25833294	25882514	-1	protein_coding	10786	SLC17A3	9.88206e-14	-0.246503	1	14.6	9	8.3072e-64	0	eQTLGen_cis_eQTLs	NA	4.79e-18	rs139318506;rs66888408;rs150854489;rs201734879;rs9467716;rs573599992	3
ENSG00000112343	TRIM38	6	25963030	25987384	1	protein_coding	10475	TRIM38	4.7513e-06	-0.220583	1	12.87	14	6.1939e-176	0	eQTLGen_cis_eQTLs	NA	4.79e-18	rs150854489;rs33979638;rs66888408;rs139318506;rs201734879;rs9467716;rs573599992	3
ENSG00000124610	HIST1H1A	6	26017260	26018040	-1	protein_coding	3024	HIST1H1A	0.0035308	-0.372207	2	23	0	NA	NA	NA	NA	6.36e-50	rs10672525;rs199728;rs181247620	3
ENSG00000198366	HIST1H3A	6	26020718	26021186	1	protein_coding	8968	HIST1H3A	3.98008e-05	-0.225707	2	23	0	NA	NA	NA	NA	6.36e-50	rs10672525;rs199728;rs181247620	3
ENSG00000196176	HIST1H4A	6	26021907	26022278	1	protein_coding	554313	HIST1H4A	0.0022854	0.43417	2	23	0	NA	NA	NA	NA	6.36e-50	rs10672525;rs199728;rs181247620	3
ENSG00000124529	HIST1H4B	6	26027124	26027480	-1	protein_coding	554313	HIST1H4B	0.00854183	0.166119	3	23	0	NA	NA	NA	NA	6.36e-50	rs10672525;rs199728;rs181247620	3
ENSG00000124693	HIST1H3B	6	26031817	26032288	-1	protein_coding	8968	HIST1H3B	0.307283	0.251696	2	23	6	5.7662e-09	3.87572e-05	eQTLGen_cis_eQTLs	NA	6.36e-50	rs181247620;rs10672525;rs199728;rs150854489	3
ENSG00000137259	HIST1H2AB	6	26033320	26033796	-1	protein_coding	8335	HIST1H2AB	0.00531944	0.228135	1	12.46	0	NA	NA	NA	NA	1.88e-33	rs10672525;rs199728	3
ENSG00000187837	HIST1H1C	6	26055968	26056699	-1	protein_coding	3006	HIST1H1C	NA	0.137228	0	0	7	1.0318e-41	0	eQTLGen_cis_eQTLs	NA	1.48e-11	rs66888408;rs150854489;rs201734879	3
ENSG00000180596	HIST1H2BC	6	26115101	26124154	-1	protein_coding	8347	HIST1H2BC	0.00287801	0.335736	1	16.37	3	2.2127e-10	0	eQTLGen_cis_eQTLs	NA	2.45e-55	rs75240935;rs10672525;rs199728	3
ENSG00000180573	HIST1H2AC	6	26124373	26139344	1	protein_coding	8334	HIST1H2AC	0.599176	0.739679	1	16.37	9	1.4077e-13	0	eQTLGen_cis_eQTLs	NA	2.45e-55	rs75240935;rs33979638;rs35835358;rs10672525;rs199728	3
ENSG00000168298	HIST1H1E	6	26156559	26157343	1	protein_coding	3008	HIST1H1E	NA	-0.396522	0	0	3	3.7423e-09	2.59403e-05	eQTLGen_cis_eQTLs	NA	7.01e-35	rs10672525;rs199728	3
ENSG00000158373	HIST1H2BD	6	26158349	26171577	1	protein_coding	3017	HIST1H2BD	0.000277979	-0.0152977	0	0	20	3.1596e-87	0	eQTLGen_cis_eQTLs	NA	1.88e-33	rs33979638;rs35835358;rs66888408;rs139318506;rs150854489;rs10672525;rs199728;rs201734879;rs9467716;rs573599992;rs147086576;rs143920545;rs34892736	3
ENSG00000188987	HIST1H4D	6	26188938	26189304	-1	protein_coding	554313	HIST1H4D	0.0022643	0.870145	1	26.5	0	NA	NA	NA	NA	NA	rs555936895	3
ENSG00000197409	HIST1H3D	6	26197068	26199521	-1	protein_coding	8968	HIST1H3D	0.0111951	NA	1	26.5	0	NA	NA	NA	NA	NA	rs555936895	3
ENSG00000196866	HIST1H2AD	6	26199079	26199471	-1	protein_coding	3013	HIST1H2AD	3.99677e-05	0.287759	1	26.5	0	NA	NA	NA	NA	NA	rs555936895	3
ENSG00000197846	HIST1H2BF	6	26199748	26200942	1	protein_coding	8347	HIST1H2BF	0.00030002	0.851063	1	26.5	4	3.7366e-12	0	eQTLGen_cis_eQTLs	NA	7.01e-35	rs555936895;rs10672525;rs199728;rs201734879	3
ENSG00000198518	HIST1H4E	6	26204858	26206266	1	protein_coding	554313	HIST1H4E	0.000642251	1.83578	1	26.5	1	2.721e-09	2.60196e-05	eQTLGen_cis_eQTLs	NA	1.08e-07	rs555936895;rs201734879	3
ENSG00000168274	HIST1H2AE	6	26217165	26217711	1	protein_coding	8335	HIST1H2AE	0.624124	-0.273878	0	0	4	1.3476e-13	0	eQTLGen_cis_eQTLs	NA	3.99e-15	rs66888408;rs139318506;rs143920545;rs34892736	3
ENSG00000196966	HIST1H3E	6	26225383	26225844	1	protein_coding	8968	HIST1H3E	0.000813429	-0.209795	0	0	1	2.9309e-11	0	eQTLGen_cis_eQTLs	NA	3.99e-15	rs139318506	3
ENSG00000256018	HIST1H3G	6	26271146	26271612	-1	protein_coding	8968	HIST1H3G	1.71006e-05	0.23442	1	22.1	0	NA	NA	NA	NA	1.48e-11	rs201734879	3
ENSG00000168242	HIST1H2BI	6	26273144	26273622	1	protein_coding	8347	HIST1H2BI	0.138012	-0.249748	1	22.1	0	NA	NA	NA	NA	1.48e-11	rs201734879	3
ENSG00000158406	HIST1H4H	6	26281283	26285762	-1	protein_coding	554313	HIST1H4H	0.00879033	1.05907	1	21	8	4.0521e-61	0	eQTLGen_cis_eQTLs	NA	7.01e-35	rs59998274;rs10672525;rs199728;rs201734879;rs9467716;rs573599992;rs143920545;rs34892736	3
ENSG00000186470	BTN3A2	6	26365387	26378546	1	protein_coding	11118	BTN3A2	0.000124519	2.20791	0	0	19	4.1438e-197	0	eQTLGen_cis_eQTLs	NA	1.23e-102	rs149772014;rs186306213;rs33979638;rs35835358;rs66888408;rs139318506;rs150854489;rs10672525;rs199728;rs201734879;rs9467716;rs573599992;rs143920545;rs34892736	3
ENSG00000124508	BTN2A2	6	26383324	26395102	1	protein_coding	10385	BTN2A2	0.000150288	1.01572	1	13.11	6	1.5924e-214	0	eQTLGen_cis_eQTLs	NA	4.79e-18	rs9467716;rs573599992;rs66888408;rs150854489	3
ENSG00000026950	BTN3A1	6	26402465	26415444	1	protein_coding	11119	BTN3A1	8.65114e-07	1.62791	0	0	9	4.0628e-229	0	eQTLGen_cis_eQTLs	NA	7.01e-35	rs10672525;rs199728;rs201734879;rs9467716;rs573599992;rs143920545;rs34892736;rs149190532	3
ENSG00000111801	BTN3A3	6	26440700	26453643	1	protein_coding	10384	BTN3A3	7.19025e-10	1.09011	0	0	2	2.1562e-06	0.00630352	eQTLGen_cis_eQTLs	NA	4.79e-18	rs9467716;rs573599992;rs147086576	3
ENSG00000112763	BTN2A1	6	26458150	26476849	1	protein_coding	11120	BTN2A1	1.07468e-18	0.260571	0	0	11	3.27170000000001e-310	0	eQTLGen_cis_eQTLs	NA	1.23e-102	rs149772014;rs186306213;rs35835358;rs66888408;rs139318506;rs10672525;rs199728;rs201734879;rs9467716;rs573599992;rs147086576	3
ENSG00000182952	HMGN4	6	26538633	26546482	1	protein_coding	10473	HMGN4	0.557082	-0.351003	0	0	7	5.3569e-208	0	eQTLGen_cis_eQTLs	NA	4.79e-18	rs66888408;rs139318506;rs201734879;rs9467716;rs573599992;rs143920545;rs34892736	3
ENSG00000146109	ABT1	6	26597180	26600278	1	protein_coding	29777	ABT1	0.0271056	0.104221	0	0	1	2.1935e-16	0	eQTLGen_cis_eQTLs	NA	8.05e-15	rs147086576	3
ENSG00000181315	ZNF322	6	26636518	26659980	-1	protein_coding	79692	ZNF322	NA	-1.14047	0	0	5	6.4815e-22	0	eQTLGen_cis_eQTLs	NA	4.79e-18	rs201734879;rs9467716;rs573599992;rs147086576;rs143920545;rs34892736	3
ENSG00000124635	HIST1H2BJ	6	27093676	27100541	-1	protein_coding	8970	HIST1H2BJ	0.478842	0.308582	0	0	5	5.0444e-15	0	eQTLGen_cis_eQTLs	NA	2.09e-16	rs143920545;rs34892736;rs573917718;rs72854533;rs17767294;rs1233708	3
ENSG00000197903	HIST1H2BK	6	27106073	27114619	-1	protein_coding	85236	HIST1H2BK	0.490754	-0.0430523	1	16.22	35	3.2108e-155	0	eQTLGen_cis_eQTLs	NA	8.45e-43	rs149190532;rs201734879;rs9467716;rs573599992;rs147086576;rs143920545;rs34892736;rs35106887;rs67971217;rs79795072;rs112282391;rs145746958;rs1150691;rs1233708;rs1150711;rs2130357;rs1150690;rs573917718;rs72854533;rs17767294;rs79175928	3
ENSG00000198339	HIST1H4I	6	27107076	27108418	1	protein_coding	554313	HIST1H4I	0.446296	-0.468005	1	16.22	0	NA	NA	NA	NA	5.63e-08	rs149190532	3
ENSG00000184825	HIST1H2AH	6	27114861	27115317	1	protein_coding	85235	HIST1H2AH	6.29508e-05	0.19492	1	16.22	0	NA	NA	NA	NA	5.63e-08	rs149190532	3
ENSG00000112812	PRSS16	6	27215480	27224403	1	protein_coding	10279	PRSS16	2.23792e-06	0.00884812	0	0	26	3.9457e-49	0	eQTLGen_cis_eQTLs	NA	8.45e-43	rs143920545;rs34892736;rs35106887;rs79795072;rs112282391;rs573917718;rs1233708	3
ENSG00000124613	ZNF391	6	27342394	27371683	1	protein_coding	346157	ZNF391	9.25869e-07	1.23172	0	0	38	7.3249e-34	0	eQTLGen_cis_eQTLs	NA	1.56e-57	rs9467716;rs573599992;rs143920545;rs34892736;rs35106887;rs67971217;rs79795072;rs112282391;rs145746958;rs1150691;rs1233708;rs1150711;rs2130357;rs1150690;rs9393879;rs9393869;rs573917718;rs79175928;rs1778467	3
ENSG00000096654	ZNF184	6	27418522	27440897	-1	protein_coding	7738	ZNF184	0.133749	-0.545662	0	0	16	5.587e-13	0	eQTLGen_cis_eQTLs	NA	7.16e-86	rs67971217;rs79795072;rs112282391;rs573917718;rs72854533;rs17767294;rs1233708;rs111859903	3
ENSG00000185130	HIST1H2BL	6	27775257	27775709	-1	protein_coding	8340	HIST1H2BL	0.00286755	-0.030111	4	16.23	0	NA	NA	NA	NA	8.45e-43	rs79795072;rs35106887	3
ENSG00000196747	HIST1H2AI	6	27775899	27776429	1	protein_coding	85235	HIST1H2AI	0.581587	-0.0583265	4	16.23	0	NA	NA	NA	NA	8.45e-43	rs79795072;rs35106887	3
ENSG00000203813	HIST1H3H	6	27777842	27778314	1	protein_coding	8968	HIST1H3H	0.0249392	-0.177817	4	16.23	2	3.5487e-06	0.0102614	eQTLGen_cis_eQTLs	NA	8.45e-43	rs79795072;rs35106887	3
ENSG00000182611	HIST1H2AJ	6	27782112	27782607	-1	protein_coding	8331	HIST1H2AJ	0.191198	0.615054	3	16.23	0	NA	NA	NA	NA	0.0139	rs35106887	3
ENSG00000196374	HIST1H2BM	6	27782822	27783267	1	protein_coding	8342	HIST1H2BM	0.00275346	-0.27562	3	16.23	0	NA	NA	NA	NA	0.0139	rs35106887	3
ENSG00000197238	HIST1H4J	6	27791884	27792257	1	protein_coding	554313	HIST1H4J	0.423754	0.59845	1	12.92	0	NA	NA	NA	NA	1.1e-09	rs79718538;rs76833486	3
ENSG00000197914	HIST1H4K	6	27798952	27799305	-1	protein_coding	554313	HIST1H4K	0.429119	0.387416	1	12.92	33	2.1794e-18	0	eQTLGen_cis_eQTLs	NA	9.9e-39	rs79718538;rs76833486;rs143920545;rs34892736;rs35106887;rs145746958;rs1150691;rs1233708;rs1150711;rs2130357;rs1150690;rs573917718;rs144855380;rs111859903;rs13215054;rs12202926	3
ENSG00000184348	HIST1H2AK	6	27805658	27806117	-1	protein_coding	85235	HIST1H2AK	0.0684285	-0.0412441	1	12.92	0	NA	NA	NA	NA	1.1e-09	rs79718538;rs76833486	3
ENSG00000233822	HIST1H2BN	6	27806323	27823487	1	protein_coding	8341	HIST1H2BN	0.139775	0.145508	1	12.92	0	NA	NA	NA	NA	1.1e-09	rs79718538;rs76833486	3
ENSG00000198374	HIST1H2AL	6	27833034	27833606	1	protein_coding	85235	HIST1H2AL	0.0624869	-0.360341	1	15.55	0	NA	NA	NA	NA	0.035	rs35106887	3
ENSG00000184357	HIST1H1B	6	27834570	27835359	-1	protein_coding	3009	HIST1H1B	0.509139	-0.0898951	1	15.55	0	NA	NA	NA	NA	0.035	rs35106887	3
ENSG00000182572	HIST1H3I	6	27839623	27840099	-1	protein_coding	8968	HIST1H3I	0.36088	-0.232438	1	15.55	0	NA	NA	NA	NA	0.035	rs35106887	3
ENSG00000198558	HIST1H4L	6	27840926	27841289	-1	protein_coding	554313	HIST1H4L	0.191235	0.42689	1	15.55	0	NA	NA	NA	NA	0.035	rs35106887	3
ENSG00000196331	HIST1H2BO	6	27861203	27861669	1	protein_coding	8348	HIST1H2BO	3.07278e-05	-0.223063	0	0	20	7.6497e-09	4.51205e-05	eQTLGen_cis_eQTLs	NA	7.16e-86	rs145746958;rs1150691;rs1233708;rs1150711;rs2130357;rs1150690;rs573917718;rs72854533;rs17767294	3
ENSG00000168131	OR2B2	6	27878963	27880174	-1	protein_coding	81697	OR2B2	6.8672e-05	-0.212076	2	23.2	0	NA	NA	NA	NA	0.0268	rs35106887	3
ENSG00000197279	ZNF165	6	28048753	28057341	1	protein_coding	7718	ZNF165	0.000563292	0.227981	4	17.32	33	1.35e-23	0	eQTLGen_cis_eQTLs	NA	3.47e-71	rs114627468;rs72854533;rs17767294;rs79175928;rs573917718;rs1233708;rs35106887;rs202100356;rs199932367;rs145746958;rs1150711;rs144855380;rs111859903;rs13215054	3
ENSG00000196812	ZSCAN16	6	28092338	28097860	1	protein_coding	80345	ZSCAN16	2.67303e-06	0.184187	2	15.35	45	5.4517e-73	0	eQTLGen_cis_eQTLs	NA	8.37e-65	rs528150809;rs35106887;rs145746958;rs1150691;rs1233708;rs1150711;rs2130357;rs1150690;rs573917718;rs114627468;rs72854533;rs17767294;rs144855380;rs111859903;rs13215054;rs12202926;rs917637102;rs5875165;rs71550122	3
ENSG00000198315	ZKSCAN8	6	28109688	28127250	1	protein_coding	7745	ZKSCAN8	0.000231595	-0.142528	3	22.3	5	6.1388e-07	0.00198178	eQTLGen_cis_eQTLs	NA	1.11e-63	rs72854533;rs17767294;rs35106887;rs573917718;rs1233708;rs114627468	3
ENSG00000137185	ZSCAN9	6	28192664	28201260	1	protein_coding	7746	ZSCAN9	4.10249e-08	0.461166	0	0	74	3.27170000000001e-310	0	eQTLGen_cis_eQTLs	NA	1.75e-96	rs202100356;rs199932367;rs67971217;rs79795072;rs112282391;rs35106887;rs145746958;rs1150691;rs1233708;rs1150711;rs2130357;rs1150690;rs9393879;rs9393869;rs573917718;rs114627468;rs72854533;rs17767294;rs79175928;rs1778467;rs144855380;rs111859903;rs13215054;rs12202926;rs917637102;rs5875165;rs71550122;rs1197031559;rs188914051;rs75550440;rs201371104;rs140307330;rs115174302;rs60980791;rs71784048;rs113362…	3
ENSG00000187626	ZKSCAN4	6	28212401	28227011	-1	protein_coding	387032	ZKSCAN4	6.74288e-05	0.661631	0	0	56	1.3405e-135	0	eQTLGen_cis_eQTLs	NA	7.16e-86	rs35106887;rs9393879;rs9393869;rs573917718;rs72854533;rs17767294;rs79175928;rs1233708;rs1778467;rs145746958;rs1150711;rs144855380;rs111859903;rs13215054;rs75550440;rs201371104;rs140307330;rs71784048;rs113362627	3
ENSG00000189134	NKAPL	6	28227098	28228736	1	protein_coding	222698	NKAPL	0.000165621	0.0513426	0	0	12	5.6386e-07	0.00183633	eQTLGen_cis_eQTLs	NA	7.16e-86	rs72854533;rs17767294	3
ENSG00000137338	PGBD1	6	28249314	28270326	1	protein_coding	84547	PGBD1	1.46735e-05	-0.0800605	5	14.75	52	1.077e-48	0	eQTLGen_cis_eQTLs	NA	2.5e-117	rs72854533;rs35106887;rs142565148;rs145746958;rs1150691;rs1233708;rs1150711;rs2130357;rs1150690;rs573917718;rs17767294;rs144855380;rs111859903;rs13215054;rs12202926;rs917637102;rs5875165;rs71550122;rs113362627;rs238876	3
ENSG00000235109	ZSCAN31	6	28292470	28324048	-1	protein_coding	64288	ZSCAN31	3.77127e-09	1.10713	3	15.37	0	NA	NA	NA	NA	0.0174	rs35106887;rs72854533	3
ENSG00000189298	ZKSCAN3	6	28317691	28336947	1	protein_coding	80317	ZKSCAN3	0.000122608	-0.652443	3	15.37	64	1.232e-137	0	eQTLGen_cis_eQTLs	NA	7.16e-86	rs35106887;rs72854533;rs145746958;rs1150691;rs1233708;rs1150711;rs2130357;rs1150690;rs9393879;rs9393869;rs17767294;rs79175928;rs573917718;rs1778467;rs144855380;rs111859903;rs13215054;rs12202926;rs917637102;rs5875165;rs71550122;rs75550440;rs201371104;rs113362627;rs238876	3
ENSG00000158691	ZSCAN12	6	28346732	28367511	-1	protein_coding	9753	ZSCAN12	1.43992e-05	NA	2	13.14	12	9.8377e-28	0	eQTLGen_cis_eQTLs	NA	8.37e-65	rs72854533;rs144855380;rs111859903;rs13215054;rs9393879;rs9393869;rs114627468;rs79175928;rs573917718;rs1233708;rs1778467;rs145746958;rs1150711;rs1197031559;rs75550440;rs201371104;rs140307330	3
ENSG00000187987	ZSCAN23	6	28399707	28411279	-1	protein_coding	222696	ZSCAN23	0.00270295	0.0706565	3	13.61	0	NA	NA	NA	NA	9.92e-39	rs144855380;rs111859903;rs13215054	3
ENSG00000198704	GPX6	6	28471073	28495992	-1	protein_coding	257202	GPX6	3.13758e-05	0.718703	1	24	0	NA	NA	NA	NA	0.0131	rs72854533	3
ENSG00000232040	SCAND3	6	28539407	28583989	-1	protein_coding	114821	SCAND3	9.70724e-09	-0.785031	3	13.8	0	NA	NA	NA	NA	2.28e-42	rs140136031;rs6456824;rs72854533	3
ENSG00000204713	TRIM27	6	28870779	28891766	-1	protein_coding	5987	TRIM27	0.878752	-0.142068	0	0	74	3.27170000000001e-310	0	eQTLGen_cis_eQTLs	NA	8.37e-65	rs35106887;rs145746958;rs1150691;rs1233708;rs1150711;rs2130357;rs1150690;rs9393879;rs9393869;rs114627468;rs72854533;rs17767294;rs79175928;rs573917718;rs1778467;rs144855380;rs111859903;rs13215054;rs12202926;rs140136031;rs6456824;rs917637102;rs5875165;rs71550122;rs1197031559;rs75550440;rs201371104;rs140307330;rs115174302;rs60980791;rs71784048;rs113362627;rs142871672;rs41264409;rs238876;rs12660111;r…	3
ENSG00000197935	ZNF311	6	28962562	28973093	-1	protein_coding	282890	ZNF311	0.000129446	0.377858	0	0	40	1.9375e-23	0	eQTLGen_cis_eQTLs	NA	7.16e-86	rs145746958;rs1150691;rs1233708;rs1150711;rs2130357;rs1150690;rs573917718;rs72854533;rs17767294;rs12202926;rs917637102;rs5875165;rs71550122;rs71784048;rs113362627;rs238876	3
ENSG00000204703	OR2B3	6	29053985	29055090	-1	protein_coding	442184	OR2B3	0.00133693	0.45884	3	13.3	0	NA	NA	NA	NA	5.65e-32	rs201371104;rs71784048	3
ENSG00000204702	OR2J1	6	29068386	29069658	1	protein_coding	NA	OR2J1	0.0174945	NA	5	36	0	NA	NA	NA	NA	1.68e-59	rs201371104;rs71784048;rs113362627;rs142871672;rs41264409;rs60980791	3
ENSG00000204701	OR2J3	6	29079668	29080603	1	protein_coding	442186	OR2J3	0.0281435	0.112859	1	14.99	0	NA	NA	NA	NA	1.68e-59	rs142871672;rs41264409;rs60980791	3
ENSG00000204700	OR2J2	6	29141311	29142351	1	protein_coding	26707	OR2J2	0.0107267	0.271259	6	23.1	0	NA	NA	NA	NA	1.36e-60	rs5875165;rs113362627;rs71550122;rs238876;rs142871672;rs41264409;rs60980791	3
ENSG00000243729	OR5V1	6	29323007	29399744	-1	protein_coding	81696	OR5V1	0.00344262	0.323635	3	23	0	NA	NA	NA	NA	1.45e-49	rs12660111;rs5875165;rs71550122;rs238876	3
ENSG00000112462	OR12D3	6	29341200	29343068	-1	protein_coding	81797	OR12D3	1.34136e-05	0.883549	1	12.69	0	NA	NA	NA	NA	7.31e-14	rs5875165;rs71550122;rs238876	3
ENSG00000204681	GABBR1	6	29523406	29601753	-1	protein_coding	2550	GABBR1	0.99997	0.238892	1	12.47	7	1.001e-21	0	eQTLGen_cis_eQTLs	NA	1.89e-24	rs1233389;rs1233398;rs1233397;rs35106887;rs5875165;rs113362627;rs71550122;rs238876	3
ENSG00000204657	OR2H2	6	29555683	29556745	1	protein_coding	7932	OR2H2	0.0899459	0.696836	1	12.47	0	NA	NA	NA	NA	1.89e-24	rs1233389;rs1233398;rs1233397	3
ENSG00000204228	HSD17B8	6	33172419	33174608	1	protein_coding	7923	HSD17B8	0.744498	0.0599447	0	0	2	5.9654e-41	0	eQTLGen_cis_eQTLs	NA	9.58e-14	rs76950251;rs139173117	4
ENSG00000223501	VPS52	6	33218049	33239824	-1	protein_coding	6293	VPS52	0.0159633	0.463747	0	0	5	2.0218e-15	0	eQTLGen_cis_eQTLs	NA	0.0021	rs1375127447;rs139173117	4
ENSG00000231500	RPS18	6	33239787	33244287	1	protein_coding	6222	RPS18	0.962013	-0.158263	0	0	2	3.9498e-10	0	eQTLGen_cis_eQTLs	NA	9.58e-14	rs76950251;rs12209375	4
ENSG00000227057	WDR46	6	33246885	33257304	-1	protein_coding	9277	WDR46	8.42035e-06	0.412534	0	0	4	2.9665e-08	0.000127202	eQTLGen_cis_eQTLs	NA	0.0355	rs1375127447	4
ENSG00000231925	TAPBP	6	33267471	33282164	-1	protein_coding	6892	TAPBP	0.000393582	0.574655	0	0	3	5.1033e-19	0	eQTLGen_cis_eQTLs	NA	9.58e-14	rs76950251;rs1375127447;rs139173117	4
ENSG00000236104	ZBTB22	6	33282183	33285719	-1	protein_coding	9278	ZBTB22	0.235099	0.0159136	0	0	2	2.8975e-27	0	eQTLGen_cis_eQTLs	NA	9.58e-14	rs76950251;rs139173117	4
ENSG00000204209	DAXX	6	33286335	33297046	-1	protein_coding	1616	DAXX	0.842737	0.0174434	0	0	5	4.963e-23	0	eQTLGen_cis_eQTLs	NA	9.58e-14	rs76950251;rs1375127447	4
ENSG00000237649	KIFC1	6	33359313	33377701	1	protein_coding	3833	KIFC1	0.015578	-0.29917	2	16.31	0	NA	NA	NA	NA	0.0355	rs145100247;rs1375127447	4
ENSG00000112511	PHF1	6	33378176	33384230	1	protein_coding	5252	PHF1	0.999559	NA	2	16.31	1	2.1826e-09	1.95593e-05	eQTLGen_cis_eQTLs	NA	0.0355	rs1375127447	4
ENSG00000112514	CUTA	6	33384219	33386094	-1	protein_coding	51596	CUTA	1.14218e-05	-0.619996	1	12.84	12	1.2213e-96	0	eQTLGen_cis_eQTLs	NA	7.69e-23	rs1375127447;rs139173117;rs2296341;rs1803831;rs943469;rs10532974;rs9469596;rs12209375	4
ENSG00000197283	SYNGAP1	6	33387847	33421466	1	protein_coding	8831	SYNGAP1	0.999998	-1.10912	6	22.5	0	NA	NA	NA	NA	8.37e-05	rs1375127447;rs558572694;rs139173117;rs145100247	4
ENSG00000213588	ZBTB9	6	33422356	33425325	1	protein_coding	221504	ZBTB9	0.0121594	-0.691754	2	17.9	2	5.8966e-24	0	eQTLGen_cis_eQTLs	NA	3.91e-44	rs145100247;rs528547102;rs80052470;rs76950251;rs139173117	4
ENSG00000030110	BAK1	6	33540329	33548019	-1	protein_coding	578	BAK1	0.00348655	-0.655757	0	0	22	5.1653e-177	0	eQTLGen_cis_eQTLs	NA	9.58e-14	rs76950251;rs558572694;rs139173117;rs1803831;rs143446009;rs34601230;rs943469;rs140826190;rs10532974;rs149099560;rs1535950;rs5875470;rs140753832	4
ENSG00000096433	ITPR3	6	33588142	33664351	1	protein_coding	3710	ITPR3	4.97537e-12	NA	9	20.2	29	3.27170000000001e-310	0	eQTLGen_cis_eQTLs	NA	7.69e-23	rs2296341;rs1803831;rs143446009;rs34601230;rs76950251;rs1375127447;rs558572694;rs943469;rs10532974;rs140826190;rs149099560;rs1535950;rs9469596;rs5875470;rs140753832;rs12209375	4
ENSG00000137288	UQCC2	6	33662070	33679504	-1	protein_coding	100500873	UQCC2	0.0595477	0.254208	8	20.2	14	2.0048e-26	0	eQTLGen_cis_eQTLs	NA	2.09e-13	rs143446009;rs34601230;rs943469;rs140826190;rs10532974;rs149099560;rs1535950	4
ENSG00000269490	SBP1	6	33663196	33663474	-1	protein_coding	NA	NA	0.00238547	NA	5	15.98	2	5.1083e-07	0.00165937	eQTLGen_cis_eQTLs	NA	2.18e-12	rs143446009;rs34601230;rs12209375	4
ENSG00000161896	IP6K3	6	33689444	33714762	-1	protein_coding	117283	IP6K3	0.0485339	1.72324	6	22.1	0	NA	NA	NA	NA	1.92e-05	rs34601230;rs143446009;rs943469	4
ENSG00000161904	LEMD2	6	33738979	33756913	-1	protein_coding	221496	LEMD2	0.302373	0.39292	8	20.3	19	1.5075e-43	0	eQTLGen_cis_eQTLs	NA	7.69e-23	rs10532974;rs140826190;rs149099560;rs2296341;rs1803831;rs143446009;rs34601230;rs943469;rs9469596;rs12209375	4
ENSG00000096395	MLN	6	33762450	33771788	-1	protein_coding	4295	MLN	0.00165857	0.983258	4	18.43	0	NA	NA	NA	NA	3.93e-13	rs10532974;rs149099560;rs140826190	4
ENSG00000065060	UHRF1BP1	6	34759857	34850915	1	protein_coding	54887	UHRF1BP1	2.46541e-07	-0.830354	0	0	1	8.3284e-21	0	eQTLGen_cis_eQTLs	NA	0.0217	rs35718174	4
ENSG00000112039	FANCE	6	35420138	35434880	1	protein_coding	2178	FANCE	0.0031389	NA	0	0	1	1.3777e-06	0.00417836	eQTLGen_cis_eQTLs	NA	0.0217	rs35718174	4
ENSG00000198755	RPL10A	6	35436185	35438562	1	protein_coding	4736	RPL10A	0.302379	-0.217537	0	0	1	5.4332e-13	0	eQTLGen_cis_eQTLs	NA	0.0217	rs35718174	4
ENSG00000096060	FKBP5	6	35541362	35696360	-1	protein_coding	2289	FKBP5	0.498849	-0.767039	1	17.47	0	NA	NA	NA	NA	0.0217	rs35718174	4
ENSG00000157343	ARMC12	6	35704809	35716856	1	protein_coding	221481	ARMC12	0.000270202	0.274184	1	17.47	1	3.6392e-16	0	eQTLGen_cis_eQTLs	NA	0.0217	rs35718174	4
ENSG00000096063	SRPK1	6	35800743	35889119	-1	protein_coding	6732	SRPK1	0.000394807	-0.861232	1	12.76	5	1.5529e-29	0	eQTLGen_cis_eQTLs	NA	3.18e-13	rs200347592;rs35718174;rs66523467;rs16884650	4
ENSG00000112053	SLC26A8	6	35911291	35992645	-1	protein_coding	116369	SLC26A8	7.64803e-08	-0.443472	1	14.05	9	3.4712e-160	0	eQTLGen_cis_eQTLs	NA	1.16e-16	rs200347592;rs66523467;rs61763106;rs143073892;rs16884650;rs147359709	4
ENSG00000112062	MAPK14	6	35995488	36079013	1	protein_coding	1432	MAPK14	0.997467	-0.995766	4	15.79	6	5.9969e-47	0	eQTLGen_cis_eQTLs	NA	1.16e-16	rs143073892;rs61763106;rs16884650;rs147359709	4
ENSG00000156711	MAPK13	6	36095586	36107842	1	protein_coding	5603	MAPK13	5.4835e-07	NA	0	0	5	4.739e-20	0	eQTLGen_cis_eQTLs	NA	2.09e-08	rs61763106;rs147359709	4
ENSG00000096070	BRPF3	6	36164521	36200567	1	protein_coding	27154	BRPF3	0.993941	-0.654098	0	0	3	4.0883e-07	0.00128015	eQTLGen_cis_eQTLs	NA	2.09e-08	rs61763106	4
ENSG00000112130	RNF8	6	37321748	37362514	1	protein_coding	9025	RNF8	0.995893	-0.32835	1	13.72	0	NA	NA	NA	NA	6.55e-09	rs138194794	4
ENSG00000155034	FBXL18	7	5470966	5553429	-1	protein_coding	80028	FBXL18	2.56581e-07	0.170902	0	0	1	2.4517e-14	0	eQTLGen_cis_eQTLs	NA	0.0201	rs35678112	5
ENSG00000128590	DNAJB9	7	108210012	108215294	1	protein_coding	4189	DNAJB9	0.224583	-1.05137	0	0	1	2.1165e-07	0.0020858	eQTLGen_trans_eQTLs	NA	1.02e-06	rs11386832	2
ENSG00000168003	SLC3A2	11	62623518	62656352	1	protein_coding	6520	SLC3A2	0.923234	-0.438387	0	0	1	1.1205e-08	0.000177134	eQTLGen_trans_eQTLs	NA	1.02e-06	rs11386832	2

## Sheet: Supplementary Table S4
Analysis of the association between QTL and iridocyclitis using MR and SMR
eQTL-Gene-MR																	pQTL-Gene-MR
Exposure	method	Outcome	nsnp	b	se	pval	pve	Q_het	Q_pval_het	egger_intercept_pleio	se_pleio	pval_pleio					Exposure	method	Outcome	nsnp	b	se	pval	pve	fdr	Q_het	Q_pval_het	egger_intercept_pleio	se_pleio	pval_pleio
ADISSP	Inverse variance weighted	Iridocyclitis	5	0.00497565	0.00231694	0.0317531	0.0857702	0.70504	0.950706	0.000161445	0.00131978	0.910374					MPZ	Inverse variance weighted	Iridocyclitis	17	-0.00496284	0.00203913	0.0149409	0.0772121	0.99919	18.095	0.318362	-0.000701228	0.000801543	0.395449
ADPRH	Inverse variance weighted	Iridocyclitis	5	-0.0053641	0.00221739	0.0155589	0.0507488	3.199	0.525092	-0.000220461	0.0014361	0.887738					HS3ST5	Inverse variance weighted	Iridocyclitis	5	-0.0296075	0.0132697	0.0256676	0.00706067	0.99919	2.87067	0.579697	-0.00284987	0.00287644	0.39484
AGA	Inverse variance weighted	Iridocyclitis	5	-0.00350996	0.00175888	0.0459815	0.0799273	0.429844	0.979961	0.000768097	0.00210467	0.73936					PCDHB2	Inverse variance weighted	Iridocyclitis	3	0.0178721	0.00885624	0.0435891	0.0039771	0.99919	0.161272	0.922529	0.000821522	0.00233791	0.784877
AK3	Inverse variance weighted	Iridocyclitis	5	0.0045733	0.00201227	0.023044	0.096751	0.409967	0.981653	-0.00047124	0.00165032	0.793807					SMPD1	Inverse variance weighted	Iridocyclitis	24	-0.00629873	0.00260499	0.0156083	0.0758843	0.99919	17.6245	0.777527	0.000957609	0.000737692	0.207693
AKR7A2	Inverse variance weighted	Iridocyclitis	5	0.00899327	0.00427313	0.0353253	0.0315233	1.02642	0.905763	-0.00106142	0.00194219	0.622742					SVEP1	Inverse variance weighted	Iridocyclitis	6	0.00794277	0.00367435	0.0306428	0.0429173	0.99919	1.42294	0.921787	-0.00152339	0.00161551	0.399084
ANO9	Inverse variance weighted	Iridocyclitis	3	-0.0215044	0.0102808	0.0364652	0.0499395	1.86103	0.39435	0.00265964	0.00207725	0.422121					CDKN2D	Inverse variance weighted	Iridocyclitis	4	0.0231478	0.0103624	0.0254943	0.00375185	0.99919	0.534109	0.911336	-0.000768475	0.0013768	0.632881
ARHGEF35-AS1	Inverse variance weighted	Iridocyclitis	3	-0.0125766	0.00493725	0.0108564	0.0922557	0.0142575	0.992897	0.000395827	0.0037068	0.932276					ISG15	Inverse variance weighted	Iridocyclitis	6	0.011621	0.0051099	0.0229534	0.0494384	0.99919	5.51303	0.356519	0.0012686	0.00166801	0.489289
ARL4A	Inverse variance weighted	Iridocyclitis	4	-0.0109157	0.00478875	0.0226408	0.0468323	0.123404	0.988888	0.000505594	0.00198475	0.822725					MYOC	Inverse variance weighted	Iridocyclitis	6	0.00912149	0.0037321	0.014523	0.0425526	0.99919	5.25391	0.385685	0.00266768	0.00203554	0.260192
ASCC1	Inverse variance weighted	Iridocyclitis	3	-0.00557392	0.00281217	0.0474717	0.0520344	2.14653	0.341891	-0.00253551	0.00194696	0.416886					BAG2	Inverse variance weighted	Iridocyclitis	3	-0.00811852	0.00377675	0.0315865	0.00757534	0.99919	1.46162	0.481519	-0.00193428	0.0074831	0.838967
BLM	Inverse variance weighted	Iridocyclitis	5	-0.00798798	0.00306439	0.0091415	0.0556054	0.29311	0.990255	0.000693256	0.0016333	0.699837					SPINT2	Inverse variance weighted	Iridocyclitis	8	-0.00667867	0.00277525	0.0161056	0.118967	0.99919	6.09342	0.528885	-3.09883e-05	0.00152604	0.984457
BLTP3A	Inverse variance weighted	Iridocyclitis	7	0.00322539	0.00163351	0.0483232	0.131643	5.82068	0.443574	-0.00165313	0.00181522	0.404218					CCL23	Inverse variance weighted	Iridocyclitis	6	-0.0202184	0.00600187	0.000755299	0.0492348	0.121044	5.17923	0.394401	0.000372517	0.00147603	0.813186
CACNB3	Inverse variance weighted	Iridocyclitis	4	0.00700625	0.00309454	0.0235701	0.0387843	0.465181	0.926472	0.001245	0.00182879	0.566257					FCGR2B	Inverse variance weighted	Iridocyclitis	13	0.00264675	0.00102506	0.00982147	0.456394	0.833285	12.1866	0.430809	-0.00120574	0.00147475	0.430946
CARD16	Inverse variance weighted	Iridocyclitis	5	-0.00497086	0.00251692	0.0482709	0.0962516	1.69403	0.791801	0.00171829	0.00158238	0.356989					KYNU	Inverse variance weighted	Iridocyclitis	3	0.0132194	0.00627925	0.0352692	0.059373	0.99919	0.198062	0.905715	0.000771624	0.00227299	0.791655
CAST	Inverse variance weighted	Iridocyclitis	3	-0.0143936	0.00601764	0.0167616	0.0715063	1.81773	0.402981	0.0118859	0.00890569	0.409366					CRTAC1	Inverse variance weighted	Iridocyclitis	13	-0.00519223	0.00217831	0.0171441	0.200997	0.99919	12.9736	0.37096	0.000167897	0.00186254	0.929793
CD244	Inverse variance weighted	Iridocyclitis	3	-0.0148404	0.00577621	0.0101927	0.0388477	0.450682	0.798244	0.00187233	0.0164782	0.927973					PILRA	Inverse variance weighted	Iridocyclitis	4	0.00932723	0.00419294	0.0261141	0.0176821	0.99919	2.16802	0.538275	0.00463244	0.00619207	0.532394
CD27-AS1	Inverse variance weighted	Iridocyclitis	6	-0.00573056	0.002458	0.0197329	0.153924	3.32536	0.649962	0.0020375	0.00172128	0.302065					GKN2	Inverse variance weighted	Iridocyclitis	9	-0.0061901	0.00282983	0.02871	0.113585	0.99919	3.7024	0.882926	0.00145884	0.00125412	0.282848
CIPC	Inverse variance weighted	Iridocyclitis	5	-0.00813309	0.00408404	0.0464336	0.0523662	4.23259	0.375442	-0.00205428	0.00302575	0.545867					KIAA2013	Inverse variance weighted	Iridocyclitis	6	0.021941	0.0100006	0.0282377	0.0406314	0.99919	7.6736	0.175165	0.00185942	0.00215809	0.437492
CLEC5A	Inverse variance weighted	Iridocyclitis	3	-0.0246261	0.00720233	0.000628086	0.0696617	1.32867	0.514616	-0.00515718	0.00551991	0.521619					NTN1	Inverse variance weighted	Iridocyclitis	4	-0.0410018	0.0173318	0.0179964	0.0978432	0.99919	1.73411	0.629377	0.00172892	0.00253256	0.565277
COL5A3	Inverse variance weighted	Iridocyclitis	3	-0.0202594	0.00788316	0.010171	0.0743048	0.877152	0.644954	0.0254306	0.0286149	0.537466					NFASC	Inverse variance weighted	Iridocyclitis	3	-0.00722358	0.00332403	0.0297698	0.0401467	0.99919	1.31004	0.519432	-0.00162869	0.00290899	0.67507
COPS7A	Inverse variance weighted	Iridocyclitis	3	0.00753459	0.00374818	0.04441	0.0181016	0.0682674	0.966442	-0.000710869	0.00273802	0.838285					NCR1	Inverse variance weighted	Iridocyclitis	4	0.0111247	0.00566434	0.0495313	0.0340237	0.99919	2.65568	0.447811	-0.000336039	0.00172317	0.863398
COX4I1	Inverse variance weighted	Iridocyclitis	4	0.0177804	0.00591343	0.00264022	0.0204578	0.640278	0.887153	-0.00152241	0.00252784	0.608188					CTSL	Inverse variance weighted	Iridocyclitis	5	-0.00387023	0.00196277	0.0486296	0.11167	0.99919	3.18998	0.526551	0.000492228	0.0017892	0.80109
CRACR2A	Inverse variance weighted	Iridocyclitis	3	-0.0122768	0.00610212	0.0442311	0.0213382	0.419131	0.810936	-0.000929707	0.00189926	0.710197					PTK7	Inverse variance weighted	Iridocyclitis	3	0.035189	0.0137221	0.0103353	0.00534119	0.860019	0.424575	0.808732	0.00146538	0.00288611	0.700905
CRISPLD2	Inverse variance weighted	Iridocyclitis	5	-0.00522734	0.00262638	0.0465561	0.107924	4.21515	0.377671	-0.00152209	0.00262438	0.602615					NXT1	Inverse variance weighted	Iridocyclitis	4	0.0190388	0.00881925	0.0308677	0.0285262	0.99919	0.588834	0.898984	0.000722249	0.00200271	0.7529
CYFIP2	Inverse variance weighted	Iridocyclitis	3	-0.0227394	0.0114679	0.0473812	0.0103036	1.23772	0.538557	0.00203836	0.0030966	0.629387
DCLK2	Inverse variance weighted	Iridocyclitis	3	-0.0144071	0.00659643	0.0289566	0.0437283	0.783373	0.675916	0.00176728	0.00320192	0.67893					pQTL-Gene-SMR
DDAH2	Inverse variance weighted	Iridocyclitis	4	-0.0155731	0.00791821	0.0492128	0.142798	5.20355	0.157485	0.000957906	0.017498	0.961319					probeID	ProbeChr	Gene	A1	A2	Freq	b_GWAS	se_GWAS	p_GWAS	b_eQTL	se_eQTL	b_SMR	se_SMR	p_SMR	p_HEIDI	nsnp_HEIDI
DHX58	Inverse variance weighted	Iridocyclitis	4	-0.0089909	0.00455054	0.0481787	0.0811274	2.33281	0.506264	-9.23936e-05	0.00194207	0.966379					4559_64	2	KYNU	A	G	0.720676	0.0102922	0.00464238	1281270	0.2708	0.00862	0.0380065	0.0171859	0.0270012	0.0838168	18
DNPH1	Inverse variance weighted	Iridocyclitis	4	-0.00854693	0.00332834	0.0102308	0.0503765	0.37399	0.945562	0.000918706	0.00190511	0.677258					3038_9	4	CXCL11	A	G	0.507952	-0.00754601	0.00371542	1281270	-0.3268	0.006419	0.0230906	0.0113781	0.042419	0.0504254	20
FAAH	Inverse variance weighted	Iridocyclitis	6	0.00485722	0.00239205	0.0422986	0.0820129	2.78463	0.733148	-0.0020325	0.00176042	0.312554					12549_33	4	HPGDS	C	T	0.641153	0.00691237	0.00349639	1281270	0.4621	0.006334	0.0149586	0.00756909	0.0481237	0.110409	20
FCGR2B	Inverse variance weighted	Iridocyclitis	7	-0.00284333	0.00142912	0.0466387	0.0911422	4.76995	0.573639	-0.000492559	0.00160252	0.770956					5509_7	4	EGF	A	C	0.333996	0.00952621	0.00438794	1281270	0.1074	0.00852581	0.0886984	0.0414583	0.0323985	0.137853	20
FUCA1	Inverse variance weighted	Iridocyclitis	4	-0.0108025	0.00533558	0.0429077	0.0559214	2.19746	0.532449	-0.000483198	0.00197561	0.829585					7945_10	5	SEMA6A	T	C	0.682903	-0.00731224	0.00363432	1281270	0.0895	0.00908909	-0.081701	0.0414459	0.0486929	0.0688147	10
GAMT	Inverse variance weighted	Iridocyclitis	3	0.0175856	0.00762278	0.0210562	0.0264145	1.00803	0.6041	-0.000711346	0.0016572	0.741876					6927_7	5	NDST1	T	C	0.402584	0.00845307	0.00402527	1281270	0.1343	0.00835669	0.0629417	0.030227	0.0373153	0.120031	19
GCM1	Inverse variance weighted	Iridocyclitis	3	0.019135	0.00721561	0.00800433	0.031108	0.235908	0.888737	-0.00107963	0.00240911	0.731786					9266_1	6	TREM1	T	C	0.520875	0.00815369	0.00392381	1281270	0.2773	0.008218	0.0294038	0.0141769	0.0380727	0.106832	11
GOLT1B	Inverse variance weighted	Iridocyclitis	3	-0.0151618	0.0066214	0.0220319	0.0345133	3.26493	0.195448	-0.0196872	0.0113297	0.332442					9759_13	8	IDO1	C	T	0.342942	0.00919768	0.00427799	1281270	0.0525	0.00841328	0.175194	0.0861865	0.0420799	0.260519	8
H2AC11	Inverse variance weighted	Iridocyclitis	3	-0.025597	0.0111686	0.0219129	0.00473905	1.75515	0.415789	0.00345265	0.00265051	0.416806					6998_106	8	ASPH	A	G	0.627237	-0.00786412	0.00382496	1281270	0.0797	0.0082508	-0.0986716	0.049067	0.0443303	0.161569	10
HAGH	Inverse variance weighted	Iridocyclitis	8	-0.00781863	0.00376267	0.0377141	0.0458294	8.90345	0.259663	-0.000330328	0.00129743	0.807532					6558_5	8	COLEC10	C	T	0.463221	-0.011154	0.00492668	1281270	-0.0479	0.00816989	0.23286	0.110256	0.0346859	0.0993065	10
HHLA3	Inverse variance weighted	Iridocyclitis	4	-0.00822783	0.00408027	0.0437486	0.0343343	1.42754	0.699092	0.00324276	0.0033024	0.429664					3421_54	9	TNFSF8	G	A	0.439364	0.00847193	0.00403233	1281270	-0.1372	0.00818651	-0.0617488	0.0296202	0.0370981	0.259799	18
HOOK2	Inverse variance weighted	Iridocyclitis	3	-0.0222953	0.0101375	0.0278581	0.00754236	0.617029	0.734537	-0.000839271	0.00334781	0.843627					3445_53	10	IL15RA	G	A	0.435388	0.00794087	0.00385105	1281270	-0.0548	0.00820318	-0.144906	0.0735462	0.0488068	0.135774	9
HSBP1	Inverse variance weighted	Iridocyclitis	3	0.0140252	0.00622962	0.0243618	0.0375002	1.23692	0.538773	0.0008482	0.00398393	0.866454					2637_77	10	MRC1	G	A	0.168986	-0.0149019	0.00669749	1281270	0.5155	0.008444	-0.0289077	0.0130008	0.0261805	0.0904773	12
HTRA1	Inverse variance weighted	Iridocyclitis	5	0.00778561	0.00318956	0.0146478	0.0447878	4.68609	0.321049	0.00708935	0.00409622	0.181938					11313_100	10	PCBD1	T	C	0.317097	-0.0126324	0.0054077	1281270	0.1279	0.00860753	-0.0987677	0.0428	0.0210182	0.081278	19
IGHV3-20	Inverse variance weighted	Iridocyclitis	4	-0.0256446	0.0117396	0.0289292	0.18878	2.04488	0.563144	0.00399795	0.00291957	0.304377					11145_72	11	KIAA1549L	A	G	0.469185	0.00800431	0.00387243	1281270	-0.3242	0.006912	-0.0246894	0.0119562	0.0389234	0.105006	18
ISM1	Inverse variance weighted	Iridocyclitis	3	-0.00977911	0.00482573	0.0427184	0.0641021	0.376416	0.828442	0.00177256	0.00336307	0.691198					17685_9	11	APOA4	G	A	0.327038	0.00914844	0.00426103	1281270	-0.0641	0.00861126	-0.142721	0.0691846	0.0391216	0.0722435	18
ITGA2B	Inverse variance weighted	Iridocyclitis	17	-0.0109845	0.00531262	0.0386756	0.0634315	23.7727	0.0945874	-0.00134106	0.00114866	0.261231					3143_3	12	CD4	G	A	0.315109	0.0110197	0.00488245	1281270	-0.0533	0.00863802	-0.206748	0.0975389	0.0340355	0.059957	8
KLRD1	Inverse variance weighted	Iridocyclitis	3	-0.0111908	0.00475372	0.0185664	0.031354	0.170736	0.918174	0.000664164	0.00352057	0.881295					5621_64	13	THSD1	C	G	0.951292	0.0120875	0.00572322	1281270	-0.7321	0.01395	-0.0165107	0.00782387	0.0348332	0.577825	20
KMO	Inverse variance weighted	Iridocyclitis	4	-0.00870597	0.00403188	0.0308282	0.0357154	2.60027	0.457442	-0.000136593	0.00158247	0.939078					17765_3	15	SNUPN	C	T	0.281312	0.0128057	0.00596448	1281270	0.1394	0.0102526	0.0918633	0.043317	0.0339451	0.122915	8
KRT77	Inverse variance weighted	Iridocyclitis	3	-0.00366184	0.00163802	0.0253824	0.0815537	0.000148978	0.999926	3.37148e-05	0.00370633	0.994209					15596_7	17	HEXIM1	C	A	0.32008	0.00791769	0.00384354	1281270	0.0875	0.00876397	0.0904879	0.0448514	0.043643	0.142168	20
LAT2	Inverse variance weighted	Iridocyclitis	4	0.013713	0.00555976	0.0136452	0.0210745	1.70959	0.634804	-0.0003086	0.00153368	0.859138					14205_6	17	HEXIM2	C	A	0.32008	0.00791769	0.00384354	1281270	0.0898	0.00867047	0.0881703	0.0436395	0.0433396	0.163813	20
LTK	Inverse variance weighted	Iridocyclitis	3	0.0470055	0.0183609	0.0104647	0.00317622	0.439905	0.802557	-0.00667733	0.0112596	0.659229					5066_134	17	CD300C	G	A	0.0457256	0.0100258	0.00501541	1281270	-0.6179	0.021832	-0.0162256	0.00813708	0.0461485	0.933261	8
MGST2	Inverse variance weighted	Iridocyclitis	5	-0.00865284	0.00352978	0.0142308	0.125066	0.913988	0.922546	-0.000850011	0.00137449	0.580079					19117_3	19	PPP1R14A	G	A	0.313121	0.00863266	0.00408744	1281270	-0.2043	0.009425	-0.0422548	0.0201018	0.0355492	0.105707	20
MIR4420	Inverse variance weighted	Iridocyclitis	3	-0.0242412	0.0113902	0.033317	0.115359	1.71644	0.423915	0.0026878	0.00212549	0.425963					2843_13	19	SPINT2	G	A	0.313121	0.00863266	0.00408744	1281270	-0.6893	0.007007	-0.0125238	0.0059312	0.0347282	0.130802	19
MMP11	Inverse variance weighted	Iridocyclitis	3	0.0375434	0.0134952	0.00540294	0.0077072	0.999664	0.606633	-0.000116514	0.00221957	0.966612					15499_11	20	ATRN	G	A	0.321074	0.00728021	0.0036238	1281270	-0.1772	0.00945255	-0.0410847	0.0205674	0.0457642	0.0943646	20
MTHFR	Inverse variance weighted	Iridocyclitis	6	0.00498047	0.00231143	0.0311842	0.08886	5.35605	0.373989	-0.00179814	0.00134131	0.251128					12686_15	22	MPST	C	T	0.346918	-0.00866666	0.00409771	1281270	-0.0767	0.00892453	0.112994	0.0550192	0.0400023	0.357772	13
NDRG2	Inverse variance weighted	Iridocyclitis	4	-0.00804983	0.00366523	0.0280728	0.021756	0.808253	0.847492	-0.000672895	0.0013343	0.664119					16851_50	22	SCO2	G	A	0.0715706	0.0129104	0.00599925	1281270	-0.1578	0.0140407	-0.0818149	0.0387087	0.0345493	0.0680947	5
NMRAL1	Inverse variance weighted	Iridocyclitis	7	-0.0036387	0.00178716	0.0417478	0.100069	7.57093	0.271252	0.000297453	0.00145546	0.846122
OSBPL8	Inverse variance weighted	Iridocyclitis	5	-0.00327522	0.00167103	0.0499964	0.150118	2.46906	0.650185	0.00135793	0.00135399	0.389801					pQTL-common
PARP11-AS1	Inverse variance weighted	Iridocyclitis	4	-0.00393012	0.00191251	0.0398829	0.158474	1.37218	0.712068	0.00165355	0.00166048	0.42426					SPINT2
PCNX1	Inverse variance weighted	Iridocyclitis	6	0.00449177	0.00222554	0.0435615	0.0726004	3.63866	0.602518	0.000396737	0.00166794	0.823677					KYNU
PIGC	Inverse variance weighted	Iridocyclitis	3	0.0128779	0.00635752	0.0428036	0.0261755	2.31214	0.314721	6.18463e-05	0.0046638	0.991558
PKD2	Inverse variance weighted	Iridocyclitis	5	-0.00252799	0.00123142	0.0400818	0.0846949	0.693137	0.952173	-0.000737318	0.00116444	0.57158
POLI	Inverse variance weighted	Iridocyclitis	5	-0.00808296	0.00394765	0.0406055	0.0703089	4.27428	0.370157	0.00350213	0.00321926	0.356241
PPP1R14A	Inverse variance weighted	Iridocyclitis	3	-0.0154371	0.00710838	0.0298802	0.0333039	1.95456	0.376333	0.00375678	0.00340726	0.468965
QKI	Inverse variance weighted	Iridocyclitis	4	0.00543667	0.00272815	0.0462826	0.0561532	2.62054	0.453899	0.000447993	0.00136101	0.773307
RABEP1	Inverse variance weighted	Iridocyclitis	6	-0.00377045	0.00181251	0.0375042	0.0860792	3.65179	0.600554	-0.00111205	0.0024977	0.679188
RBCK1	Inverse variance weighted	Iridocyclitis	4	-0.0133077	0.00385234	0.000551428	0.038327	1.57722	0.664566	-0.00386035	0.00662329	0.618958
RGL3	Inverse variance weighted	Iridocyclitis	3	-0.00865152	0.00415067	0.0371266	0.103927	0.435825	0.804196	0.000720742	0.00235525	0.810946
RGMB	Inverse variance weighted	Iridocyclitis	3	-0.0101669	0.00483455	0.035469	0.0617408	1.75927	0.414933	0.00227349	0.00487367	0.72213
RNASEH2C	Inverse variance weighted	Iridocyclitis	3	0.0120711	0.00526834	0.0219484	0.0395572	0.546974	0.760722	-0.000247454	0.00240725	0.934787
RPL31P43	Inverse variance weighted	Iridocyclitis	3	-0.0164412	0.00718636	0.0221469	0.119668	1.65997	0.436056	-0.00134293	0.00314343	0.742966
RPTOR	Inverse variance weighted	Iridocyclitis	3	-0.0165539	0.00822606	0.0441806	0.0406188	0.585621	0.746163	0.00165165	0.00273024	0.653648
RRN3P1	Inverse variance weighted	Iridocyclitis	3	-0.00867598	0.00402572	0.0311513	0.116283	1.65948	0.436163	0.00508973	0.00467002	0.47264
S100PBP	Inverse variance weighted	Iridocyclitis	3	0.00673875	0.00295064	0.0223817	0.0516761	1.43217	0.488663	0.00276214	0.00230838	0.443181
SCARNA17	Inverse variance weighted	Iridocyclitis	3	-0.0163212	0.00782117	0.0369061	0.00779177	1.03858	0.594944	-0.0021733	0.00328057	0.627516
SH3BP5	Inverse variance weighted	Iridocyclitis	3	0.0635046	0.0262316	0.0154811	0.0104252	3.89439	0.142674	0.0116796	0.0149474	0.57774
SIRPA	Inverse variance weighted	Iridocyclitis	3	-0.0185448	0.00911911	0.0419902	0.0289008	0.396471	0.820177	0.000746621	0.00345154	0.864379
SLC10A7	Inverse variance weighted	Iridocyclitis	3	-0.00991085	0.00491724	0.043849	0.0497502	1.23514	0.539252	0.00148773	0.0047929	0.808395
SLC22A16	Inverse variance weighted	Iridocyclitis	3	0.017827	0.00873622	0.0412916	0.118635	3.49638	0.174089	0.00706459	0.0043072	0.348557
SNAPC5	Inverse variance weighted	Iridocyclitis	3	0.020406	0.010045	0.042209	0.0180192	1.66375	0.435232	-0.00282301	0.00221485	0.423518
SPOCK2	Inverse variance weighted	Iridocyclitis	4	0.00899491	0.00451314	0.0462557	0.020702	0.267224	0.96607	-0.000733254	0.00259592	0.804137
STEAP4	Inverse variance weighted	Iridocyclitis	7	0.00240713	0.00117409	0.0403448	0.229084	1.53435	0.95718	0.00107008	0.00116077	0.398895
STIM2	Inverse variance weighted	Iridocyclitis	3	0.0212299	0.00920871	0.0211431	0.0338958	0.630082	0.729759	-0.00111221	0.00198259	0.674534
TACC3	Inverse variance weighted	Iridocyclitis	3	0.0132567	0.00528284	0.0120937	0.0851784	0.0360543	0.982134	0.000351245	0.00194842	0.886455
TANK	Inverse variance weighted	Iridocyclitis	4	-0.0120565	0.00603864	0.0458731	0.0399176	1.94794	0.583281	0.00136844	0.00154879	0.470144
TPO	Inverse variance weighted	Iridocyclitis	3	-0.0179517	0.00905536	0.0474297	0.00758728	0.885613	0.642231	-0.00226966	0.00374395	0.653055
TPSAB1	Inverse variance weighted	Iridocyclitis	4	0.0064055	0.00302928	0.03447	0.0568913	0.365759	0.947221	0.000576789	0.00185711	0.785495
TRMT6	Inverse variance weighted	Iridocyclitis	3	0.0185093	0.00905442	0.0409314	0.0105135	1.1593	0.560094	-0.00127685	0.00252854	0.702304
TSHZ3	Inverse variance weighted	Iridocyclitis	11	-0.00592113	0.0029821	0.0470823	0.0552543	4.84781	0.901109	-0.00135863	0.00137011	0.347291
UBL3	Inverse variance weighted	Iridocyclitis	3	0.0182911	0.00885303	0.0388205	0.0133403	0.828196	0.660936	-0.00251158	0.00279753	0.534255
WFDC3	Inverse variance weighted	Iridocyclitis	3	0.0180846	0.00745206	0.0152329	0.0377104	1.8917	0.38835	-0.00412073	0.00350631	0.448826
XPO6	Inverse variance weighted	Iridocyclitis	3	0.0175343	0.0071241	0.0138448	0.0295336	1.66336	0.435318	0.00219524	0.00219338	0.49973
ZNF154	Inverse variance weighted	Iridocyclitis	10	0.00228823	0.0011346	0.0437189	0.0580784	4.04712	0.908284	0.000732215	0.00101924	0.492961
ZNF528	Inverse variance weighted	Iridocyclitis	3	0.0164693	0.00799016	0.0392842	0.0236175	0.156045	0.924944	-0.000232729	0.00165086	0.91084
eQTL-Gene-SMR
probeID	ProbeChr	Gene	A1	A2	Freq	b_GWAS	se_GWAS	p_GWAS	b_eQTL	se_eQTL	b_SMR	se_SMR	p_SMR	p_HEIDI	nsnp_HEIDI
ENSG00000147853	9	AK3	G	A	0.0636183	-0.032208	0.0120629	1281270	-0.513508	0.017433	0.0627215	0.0235875	0.00783501	0.221577	4
ENSG00000225940	5	C5orf67	A	G	0.483101	0.0213398	0.00811708	1281270	-0.343517	0.0184955	-0.0621215	0.0238649	0.00923981	0.207463	3
ENSG00000180448	19	ARHGAP45	G	A	0.0397614	0.0312383	0.0117747	1281270	0.242633	0.0221668	0.128747	0.0499339	0.00992743	0.089519	9
ENSG00000141977	19	CIB3	G	A	0.353877	-0.0210466	0.00802692	1281270	-0.0909879	0.00855343	0.231312	0.0908599	0.0109026	0.181968	4
ENSG00000105058	19	FAM32A	G	A	0.353877	-0.0210466	0.00802692	1281270	-0.0836988	0.00924522	0.251456	0.0998436	0.0117856	0.058313	9
ENSG00000114529	3	C3orf52	C	T	0.393638	-0.0193981	0.0075274	1281270	-0.0883649	0.00825331	0.219523	0.0876183	0.0122296	0.0581486	20
ENSG00000173156	11	RHOD	G	T	0.0298211	0.0286433	0.0109913	1281270	-0.194094	0.0248756	-0.147574	0.0597037	0.0134442	0.0770071	3
ENSG00000106789	9	CORO2A	G	A	0.0506958	0.0224372	0.00908019	1281270	0.945741	0.0226055	0.0237244	0.00961788	0.0136364	0.158107	15
ENSG00000136720	2	HS6ST1	A	G	0.357853	0.0171761	0.00684306	1281270	0.1891	0.015134	0.0908308	0.0369105	0.0138612	0.171546	5
ENSG00000225556	1	C2CD4D	T	C	0.498012	-0.0172182	0.00685709	1281270	0.116519	0.00977587	-0.147772	0.0601415	0.0140077	0.26589	10
ENSG00000135144	12	DTX1	G	A	0.378728	-0.0209408	0.00799573	1281270	0.0583942	0.00834298	-0.358611	0.146199	0.0141709	0.0840871	3
ENSG00000234614	1	C2CD4D-AS1	T	C	0.498012	-0.0172182	0.00685709	1281270	0.121137	0.0107748	-0.142138	0.0580008	0.014261	0.0783768	14
ENSG00000164751	8	PEX2	T	A	0.0188867	0.0216077	0.00881949	1281270	-0.501462	0.0244303	-0.0430895	0.0177124	0.0149854	0.734331	4
ENSG00000233223	17	MPDU1-AS1	A	G	0.432406	-0.0148498	0.00611605	1281270	-0.538026	0.0178319	0.0276005	0.0114043	0.015513	0.0596773	20
ENSG00000105339	8	DENND3	G	A	0.414513	-0.0136745	0.00574318	1281270	-0.303724	0.00847166	0.0450229	0.0189509	0.0175125	0.0613012	20
ENSG00000170677	18	SOCS6	T	A	0.317097	-0.0173741	0.00690546	1281270	-0.0836951	0.0124033	0.207589	0.0880562	0.0184006	0.0582404	11
ENSG00000198887	9	SMC5	T	A	0.456262	0.0161942	0.00653782	1281270	0.0832137	0.0118714	0.19461	0.0833278	0.0195188	0.0562424	15
ENSG00000108352	17	RAPGEFL1	G	A	0.0367793	0.0181298	0.00775109	1281270	0.518415	0.0291146	0.0349716	0.01508	0.0203908	0.0573007	5
ENSG00000068489	17	PRR11	G	T	0.0397614	-0.0181528	0.00776092	1281270	0.46072	0.0287361	-0.0394009	0.0170235	0.0206403	0.371407	17
ENSG00000128040	4	SPINK2	G	C	0.250497	0.0169282	0.00736327	1281270	0.22632	0.0100276	0.0747975	0.0327032	0.0221862	0.0512639	5
ENSG00000239900	22	ADSL	G	A	0.333002	0.0120056	0.00520398	1281270	0.12299	0.0081974	0.0976139	0.0428093	0.0225957	0.0638662	18
ENSG00000265415	17	PRR11-AS1	G	T	0.0397614	-0.0181528	0.00776092	1281270	0.458051	0.0454281	-0.0396305	0.0173933	0.0226969	0.263204	17
ENSG00000254837	11	LIPT2-AS1	C	T	0.298211	0.0109536	0.00486177	1281270	0.432145	0.00932461	0.025347	0.0112636	0.0244272	0.124885	19
ENSG00000139174	12	PRICKLE1	C	T	0.408549	-0.0111399	0.00492261	1281270	0.156232	0.00873147	-0.0713033	0.0317593	0.0247607	0.136439	20
ENSG00000091513	3	TF	T	C	0.424453	-0.0115837	0.00506723	1281270	-0.0945405	0.00811465	0.122526	0.0546205	0.0248822	0.0621276	20
ENSG00000196407	1	THEM5	G	C	0.282306	-0.0119107	0.00517406	1281270	0.0949412	0.00953474	-0.125453	0.0559349	0.0249069	0.193559	11
ENSG00000254275	8	LINC00824	G	A	0.306163	0.0139559	0.00583197	1281270	0.0942764	0.0147547	0.148032	0.0660564	0.0250265	0.0741015	5
ENSG00000158481	1	CD1C	C	T	0.460239	0.0111517	0.00492566	1281270	-0.114812	0.00795513	-0.0971304	0.0434268	0.0253094	0.0654551	20
ENSG00000106571	7	GLI3	G	A	0.450298	0.0113939	0.0050061	1281270	-0.0938466	0.00814189	-0.12141	0.0543734	0.0255565	0.0589579	20
ENSG00000163444	1	TMEM183A	C	T	0.512922	0.0106023	0.00474587	1281270	-0.254627	0.009572	-0.0416385	0.0187041	0.0260032	0.0892037	15
ENSG00000176293	19	ZNF135	G	T	0.312127	-0.0107651	0.00479944	1281270	0.214052	0.0133672	-0.0502921	0.0226407	0.0263297	0.109401	8
ENSG00000103381	16	CPPED1	G	A	0.111332	-0.0147167	0.00660238	1281270	0.299049	0.0118673	-0.0492117	0.0221641	0.0263963	0.132271	11
ENSG00000160716	1	CHRNB2	C	T	0.338966	0.0106724	0.00476873	1281270	0.154954	0.00887865	0.0688749	0.0310272	0.0264308	0.109106	10
ENSG00000177946	16	CENPBD1P	C	T	0.262425	0.010486	0.00470645	1281270	0.236619	0.00981651	0.0443158	0.0199752	0.0265178	0.142319	20
ENSG00000183077	17	AFMID	G	A	0.272366	-0.016061	0.0070443	1281270	0.10748	0.0112932	-0.149433	0.0673951	0.0266053	0.16255	10
ENSG00000184923	10	NUTM2A	G	A	0.192843	-0.0148432	0.00668009	1281270	-0.780515	0.0256676	0.0190171	0.00858139	0.0266852	0.0540128	17
ENSG00000115919	2	KYNU	G	A	0.281312	-0.0103477	0.00466115	1281270	0.307409	0.00868308	-0.0336612	0.0151925	0.0267156	0.0576823	19
ENSG00000214562	10	NUTM2D	G	A	0.192843	-0.0148432	0.00668009	1281270	0.603257	0.0242966	-0.024605	0.0111176	0.0268869	0.0565366	20
ENSG00000196696	16	PDXDC2P-NPIPB14P	T	A	0.397614	-0.010294	0.00464323	1281270	-0.25698	0.0095605	0.0400578	0.0181298	0.0271401	0.0522953	20
ENSG00000122477	1	LRRC39	C	T	0.0506958	-0.0149365	0.00671001	1281270	0.370821	0.02126	-0.0402795	0.0182418	0.027238	0.15907	11
ENSG00000160877	19	NACC1	G	T	0.342942	-0.0117408	0.00511806	1281270	-0.103412	0.012857	0.113535	0.0514656	0.0273819	0.258651	4
ENSG00000136854	9	STXBP1	G	A	0.407555	-0.0104754	0.0047038	1281270	-0.121754	0.00807101	0.0860367	0.0390522	0.0275861	0.0514664	20
ENSG00000162496	1	DHRS3	G	A	0.38668	-0.0102252	0.00462051	1281270	-0.152828	0.00814967	0.0669067	0.0304433	0.027967	0.0694451	15
ENSG00000186889	2	TMEM17	G	A	0.308151	0.0126633	0.00541861	1281270	0.0578878	0.00910071	0.218756	0.0997234	0.0282621	0.198417	9
ENSG00000134812	11	CBLIF	C	T	0.0636183	0.0153594	0.0068143	1281270	0.242216	0.0260044	0.0634123	0.0289452	0.0284686	0.104285	4
ENSG00000148396	9	SEC16A	G	A	0.410537	-0.00987311	0.00450416	1281270	-0.324849	0.00935158	0.0303929	0.013893	0.0286952	0.0631873	20
ENSG00000179859	17	RNF227	T	C	0.430417	0.0148605	0.00664898	1281270	-0.105272	0.0104811	-0.141162	0.0647047	0.0291361	0.0526405	20
ENSG00000143416	1	SELENBP1	C	T	0.476143	0.0105834	0.00473953	1281270	-0.0811004	0.00793531	-0.130497	0.0598189	0.0291437	0.127504	9
ENSG00000204977	13	TRIM13	T	A	0.0636183	0.0143497	0.00648136	1281270	-0.285243	0.0224297	-0.050307	0.023064	0.0291692	0.140984	9
ENSG00000058335	15	RASGRF1	C	T	0.333002	-0.0135496	0.00570271	1281270	0.0514953	0.0093925	-0.263124	0.120694	0.0292514	0.0597579	3
ENSG00000171643	5	S100Z	G	T	0.310139	0.00976948	0.00446911	1281270	0.212551	0.00855507	0.045963	0.0211073	0.0294368	0.126197	20
ENSG00000188649	10	CC2D2B	G	C	0.0516899	-0.01365	0.00624713	1281270	0.462664	0.0194415	-0.029503	0.0135593	0.0295666	0.134186	18
ENSG00000223745	1	CCDC18-AS1	G	A	0.190855	0.0134652	0.00618521	1281270	-0.433362	0.0121626	-0.0310715	0.0142992	0.0297842	0.155102	12
ENSG00000162542	1	TMCO4	C	T	0.342942	0.00984839	0.00449493	1281270	-0.139058	0.00860082	-0.0708222	0.0326196	0.0299195	0.055767	20
ENSG00000165092	9	ALDH1A1	G	T	0.277336	-0.00957668	0.0044051	1281270	-0.356035	0.00871874	0.0268982	0.0123902	0.0299368	0.0590023	20
ENSG00000153037	5	SRP19	C	A	0.430417	-0.00990079	0.00451266	1281270	0.118915	0.00869477	-0.0832594	0.0384339	0.0302881	0.268841	20
ENSG00000221944	2	TIGD1	C	T	0.375746	0.0109131	0.00484813	1281270	0.0721927	0.00918506	0.151167	0.0698552	0.0304642	0.0757635	7
ENSG00000164309	5	CMYA5	G	T	0.0964215	-0.0162658	0.00710919	1281270	0.0907759	0.0137794	-0.179187	0.0829047	0.0306679	0.406178	3
ENSG00000143398	1	PIP5K1A	G	A	0.365805	0.0125931	0.00539551	1281270	0.0693886	0.0122021	0.181487	0.0840526	0.0308342	0.0886767	8
ENSG00000168389	1	MFSD2A	A	G	0.511928	-0.0126751	0.00542135	1281270	-0.0454973	0.0083179	0.278591	0.129587	0.0315677	0.479928	5
ENSG00000113300	5	CNOT6	G	T	0.444334	-0.00921044	0.00428193	1281270	0.276515	0.00787466	-0.033309	0.0155144	0.0317952	0.054212	20
ENSG00000106123	7	EPHB6	T	C	0.441352	0.00942992	0.00435562	1281270	-0.159824	0.0120456	-0.059002	0.0276131	0.032619	0.110841	11
ENSG00000197822	5	OCLN	A	G	0.338966	0.00942842	0.00435493	1281270	0.130964	0.0099206	0.0719926	0.0336971	0.032642	0.108907	20
ENSG00000258900	14	HNRNPCP1	T	C	0.309145	0.00919063	0.00427471	1281270	0.324347	0.0193934	0.0283358	0.0132879	0.0329697	0.115009	20
ENSG00000132394	3	EEFSEC	G	A	0.264414	-0.0128254	0.00597084	1281270	-0.15025	0.0087642	0.0853602	0.0400501	0.0330615	0.0771564	20
ENSG00000185324	16	CDK10	T	G	0.388668	0.00893927	0.00419094	1281270	-0.365704	0.00844588	-0.024444	0.0114738	0.0331372	0.292552	20
ENSG00000099337	19	KCNK6	G	C	0.295229	0.00911362	0.00424877	1281270	0.166714	0.00933909	0.0546662	0.0256687	0.033198	0.174638	20
ENSG00000072840	4	EVC	T	C	0.365805	-0.0107917	0.00480698	1281270	0.0560531	0.00837113	-0.192526	0.0904492	0.0332914	0.333611	8
ENSG00000186265	3	BTLA	C	T	0.290258	0.0101692	0.00460143	1281270	-0.0744922	0.00942271	-0.136513	0.0641388	0.033304	0.116532	6
ENSG00000148943	11	LIN7C	C	T	0.45328	-0.00907076	0.00423471	1281270	0.131764	0.00797024	-0.068841	0.0324073	0.0336498	0.059722	20
ENSG00000174446	15	SNAPC5	C	T	0.084493	-0.0125676	0.00588372	1281270	-0.296405	0.0154201	0.0424002	0.0199725	0.0337595	0.103102	20
ENSG00000134058	5	CDK7	A	G	0.338966	0.00942842	0.00435493	1281270	0.164637	0.0154716	0.0572681	0.0269937	0.0338767	0.134905	20
ENSG00000143369	1	ECM1	G	A	0.208748	-0.0127066	0.00593212	1281270	0.14491	0.00978687	-0.0876859	0.0413626	0.0340118	0.0541526	19
ENSG00000141425	18	RPRD1A	G	A	0.280318	0.0109876	0.00487257	1281270	0.0532728	0.00864172	0.206253	0.0973918	0.0341954	0.0525366	12
ENSG00000119636	14	BBOF1	G	A	0.154076	0.0125732	0.00588633	1281270	0.199377	0.0130679	0.0630623	0.0298115	0.0343985	0.066263	20
ENSG00000211659	22	IGLV3-25	C	T	0.145129	0.0129845	0.00605903	1281270	-0.517924	0.0398826	-0.0250703	0.0118569	0.0344808	0.262317	9
ENSG00000185420	1	SMYD3	G	A	0.343936	-0.0087399	0.00412259	1281270	0.186226	0.00846664	-0.0469318	0.0222402	0.0348393	0.0536487	20
ENSG00000258405	19	ZNF578	G	C	0.0815109	-0.0137195	0.00627033	1281270	-0.136264	0.0171461	0.100683	0.0477282	0.0349006	0.256652	8
ENSG00000141316	17	SPACA3	C	T	0.0666004	0.0124926	0.00585955	1281270	0.234658	0.0163395	0.0532374	0.0252443	0.0349542	0.0560479	8
ENSG00000109099	17	PMP22	A	G	0.429423	-0.00869023	0.00410692	1281270	0.191334	0.00795278	-0.0454191	0.0215475	0.0350428	0.0696995	20
ENSG00000197191	9	CYSRT1	G	C	0.144135	-0.013519	0.0062386	1281270	0.407693	0.0482546	-0.0331598	0.0157975	0.0358119	0.0634736	16
ENSG00000196911	6	KPNA5	C	T	0.0367793	0.0126373	0.00594136	1281270	0.277595	0.0214009	0.0455242	0.0216888	0.0358198	0.694737	3
ENSG00000197965	1	MPZL1	A	G	0.466203	0.0085007	0.00404218	1281270	-0.265768	0.00785247	-0.0319855	0.0152388	0.0358211	0.0505054	20
ENSG00000127585	16	FBXL16	C	T	0.267396	0.00878973	0.00414024	1281270	-0.144564	0.0104094	-0.0608018	0.0289723	0.0358504	0.171323	20
ENSG00000163104	4	SMARCAD1	C	T	0.389662	-0.0085007	0.00404218	1281270	-0.227723	0.00849413	0.0373291	0.0178049	0.0360326	0.134282	20
ENSG00000136167	13	LCP1	A	G	0.535785	0.00847652	0.00403452	1281270	0.187508	0.00789175	0.0452062	0.0216005	0.036364	0.0535572	20
ENSG00000167645	19	YIF1B	C	T	0.280318	0.00839016	0.00400485	1281270	0.314664	0.00897156	0.0266639	0.0127501	0.0365036	0.203647	20
ENSG00000124731	6	TREM1	A	G	0.520875	0.0083034	0.00397482	1281270	0.443553	0.00756678	0.0187202	0.00896701	0.0368272	0.0922179	14
ENSG00000146776	7	ATXN7L1	T	C	0.484095	-0.0109066	0.00484523	1281270	0.0478879	0.00866498	-0.227753	0.109249	0.0370956	0.0885705	8
ENSG00000184900	21	SUMO3	G	C	0.0427435	-0.0120202	0.00569949	1281270	-0.279765	0.0229353	0.0429655	0.0206747	0.037694	0.290882	8
ENSG00000086548	19	CEACAM6	T	A	0.40159	0.0089661	0.00419958	1281270	0.0711839	0.00808651	0.125957	0.0607066	0.0380007	0.0524124	20
ENSG00000226125	2	LINC01907	C	T	0.0775348	0.0119245	0.00566756	1281270	-0.408714	0.0332315	-0.0291758	0.0140683	0.0380911	0.0638233	6
ENSG00000128617	7	OPN1SW	G	A	0.276342	-0.00960591	0.00441448	1281270	0.0611098	0.00896011	-0.157191	0.0758262	0.0381681	0.079286	14
ENSG00000187486	11	KCNJ11	C	A	0.351889	0.00847422	0.00403342	1281270	0.154592	0.0121653	0.0548169	0.026445	0.0381853	0.0652695	20
ENSG00000145860	5	RNF145	A	G	0.4334	-0.00827381	0.00396445	1281270	-0.141667	0.00798474	0.0584033	0.0281773	0.0381993	0.146891	20
ENSG00000163714	3	U2SURP	T	C	0.385686	-0.00926899	0.00430116	1281270	-0.0769811	0.0102682	0.120406	0.0581354	0.0383464	0.179278	5
ENSG00000168005	11	SPINDOC	G	A	0.32505	-0.0100411	0.00455997	1281270	0.051552	0.00847171	-0.194775	0.094067	0.0383959	0.0557916	10
ENSG00000167641	19	PPP1R14A	G	A	0.33996	0.00801911	0.00387771	1281270	-0.258614	0.00850917	-0.031008	0.0150289	0.0390909	0.165997	20
ENSG00000151136	12	ABTB3	A	G	0.484095	0.00794184	0.00385152	1281270	-0.566704	0.00727941	-0.0140141	0.00679874	0.0392766	0.0657946	20
ENSG00000196724	19	ZNF418	C	T	0.22167	-0.01127	0.00544446	1281270	0.215847	0.0101293	-0.052213	0.0253424	0.0393697	0.0845653	20
ENSG00000122958	10	VPS26A	G	C	0.263419	0.00807483	0.00389712	1281270	-0.176539	0.00910538	-0.0457397	0.0222008	0.0393729	0.23592	20
ENSG00000134183	1	GNAT2	T	C	0.414513	-0.00856643	0.00406377	1281270	0.0775804	0.00810679	-0.11042	0.0536372	0.0395281	0.0649159	20
ENSG00000164465	6	DCBLD1	C	A	0.292247	-0.00790327	0.0038384	1281270	-0.413829	0.00842462	0.0190979	0.00928347	0.0396676	0.170031	20
ENSG00000269054	19	ZNF497-AS1	G	A	0.0606362	0.0123039	0.0057955	1281270	0.344321	0.0424083	0.0357336	0.0173975	0.039981	0.335456	9
ENSG00000205571	5	SMN2	T	C	0.475149	-0.00807686	0.0038981	1281270	-0.264356	0.0187356	0.030553	0.0149038	0.040363	0.13493	20
ENSG00000187741	16	FANCA	C	T	0.317097	0.00789082	0.00383422	1281270	-0.215113	0.00935584	-0.0366822	0.0178954	0.0403834	0.0834447	20
ENSG00000161999	16	JMJD8	C	T	0.456262	0.00805982	0.00389175	1281270	0.169907	0.0120786	0.0474365	0.023152	0.0404706	0.173087	20
ENSG00000182557	17	SPNS3	A	G	0.432406	-0.00941507	0.00435077	1281270	-0.0561829	0.00883491	0.167579	0.0818003	0.0404981	0.0844477	14
ENSG00000129538	14	RNASE1	A	G	0.403579	-0.00790711	0.00384027	1281270	0.158347	0.00812238	-0.0499352	0.0243871	0.0405981	0.0727036	20
ENSG00000179455	15	MKRN3	A	G	0.403579	-0.00869556	0.00410749	1281270	-0.0727177	0.00902406	0.11958	0.0584022	0.040607	0.0772418	17
ENSG00000163606	3	CD200R1	T	A	0.298211	0.00774897	0.00378553	1281270	0.39671	0.00853138	0.0195331	0.00955154	0.0408529	0.0980188	20
ENSG00000135930	2	EIF4E2	G	T	0.284294	0.00790711	0.00384027	1281270	0.159601	0.0092054	0.0495428	0.0242307	0.0408911	0.0850873	18
ENSG00000100299	22	ARSA	A	G	0.426441	-0.00776937	0.00379178	1281270	0.213913	0.00811329	-0.0363202	0.0177792	0.0410682	0.149042	20
ENSG00000123268	12	ATF1	C	A	0.335984	-0.00771871	0.00377443	1281270	0.328372	0.00835907	-0.023506	0.0115099	0.0411283	0.056424	20
ENSG00000105974	7	CAV1	G	C	0.402584	-0.00928194	0.00430517	1281270	0.0517243	0.00812713	-0.17945	0.0878791	0.0411502	0.112853	20
ENSG00000167840	17	ZNF232	G	A	0.115308	-0.0109928	0.00534927	1281270	-0.224612	0.0132319	0.048941	0.0239895	0.0413399	0.076117	20
ENSG00000164120	4	HPGD	C	G	0.331014	-0.00768583	0.00376388	1281270	-0.387053	0.00831181	0.0198573	0.0097338	0.0413464	0.0802383	20
ENSG00000120662	13	MTRF1	C	T	0.28827	0.00799549	0.00387003	1281270	-0.109475	0.00896705	-0.0730348	0.0358534	0.0416462	0.381733	6
ENSG00000168026	3	TTC21A	G	A	0.301193	0.00783668	0.00381532	1281270	0.143488	0.00927151	0.0546157	0.0268231	0.0417358	0.445067	14
ENSG00000135931	2	ARMC9	C	T	0.322068	-0.00928483	0.00430651	1281270	0.0598138	0.00968393	-0.155229	0.0762588	0.0417951	0.277999	17
ENSG00000138035	2	PNPT1	G	T	0.481113	0.00773335	0.00377974	1281270	0.153858	0.00790334	0.0502631	0.0247018	0.0418717	0.0650442	20
ENSG00000228382	1	ITPKB-IT1	G	A	0.178926	-0.0108463	0.00529862	1281270	-0.444196	0.0265356	0.0244178	0.0120174	0.0421674	0.101844	4
ENSG00000166900	11	STX3	G	A	0.0646123	0.0107949	0.00528125	1281270	-0.311176	0.0176662	-0.0346906	0.0170858	0.0423184	0.460631	4
ENSG00000101493	18	ZNF516	G	C	0.302187	-0.00761123	0.00373832	1281270	-0.236475	0.00865658	0.0321862	0.0158524	0.0423191	0.138862	18
ENSG00000162069	16	BICDL2	C	T	0.322068	0.0075443	0.00371458	1281270	0.463564	0.00968226	0.0162746	0.00802029	0.0424405	0.151611	20
ENSG00000008516	16	MMP25	C	T	0.322068	0.0075443	0.00371458	1281270	0.391926	0.00890597	0.0192493	0.00948784	0.0424745	0.0720083	20
ENSG00000171714	11	ANO5	C	G	0.348907	-0.00760687	0.00373618	1281270	0.173585	0.00822484	-0.0438221	0.0216235	0.0427042	0.13488	18
ENSG00000100485	14	SOS2	T	C	0.413519	0.00768226	0.00376213	1281270	0.136216	0.00826551	0.0563978	0.0278301	0.0427133	0.102723	20
ENSG00000181074	11	OR52N4	C	G	0.40159	0.00783574	0.00381487	1281270	0.0974257	0.00799187	0.0804278	0.0397086	0.0428211	0.0913419	20
ENSG00000254427	11	LINC02696	G	A	0.385686	0.00783386	0.00381395	1281270	-0.255242	0.0216538	-0.0306919	0.0151676	0.0430208	0.0793265	17
ENSG00000157426	4	AASDH	G	A	0.501988	-0.00744926	0.00368229	1281270	-0.504948	0.00742355	0.0147525	0.00729564	0.0431654	0.0504502	20
ENSG00000171121	3	KCNMB3	T	G	0.365805	0.0080578	0.00389078	1281270	0.0841801	0.00904675	0.095721	0.0473507	0.0432244	0.107453	20
ENSG00000070404	19	FSTL3	A	G	0.358847	-0.00762196	0.00374176	1281270	0.155415	0.00952296	-0.0490427	0.0242628	0.0432471	0.129069	15
ENSG00000237879	13	LINC00398	G	A	0.225646	0.01101	0.00535507	1281270	0.258943	0.0237341	0.042519	0.0210445	0.043338	0.0730122	13
ENSG00000176463	15	SLCO3A1	T	G	0.354871	0.00742792	0.00367537	1281270	0.483343	0.00802911	0.0153678	0.00760833	0.0433977	0.084768	20
ENSG00000180999	1	C1orf105	C	G	0.485089	0.00747405	0.00369089	1281270	0.17467	0.00799368	0.0427896	0.0212212	0.0437623	0.0783959	20
ENSG00000072422	10	RHOBTB1	T	G	0.475149	-0.00743899	0.00367902	1281270	-0.19277	0.00798419	0.0385899	0.0191518	0.0439103	0.153446	20
ENSG00000222009	1	BTBD19	G	A	0.176938	-0.0113415	0.00546842	1281270	-0.108072	0.0127242	0.104944	0.0520867	0.0439256	0.106095	18
ENSG00000162004	16	CCDC78	A	G	0.469185	0.00765608	0.00375298	1281270	-0.117868	0.00926777	-0.0649549	0.0322477	0.0439831	0.349465	20
ENSG00000186468	5	RPS23	C	T	0.298211	-0.00734408	0.00364652	1281270	-0.862218	0.00730207	0.00851767	0.00422984	0.0440403	0.208183	20
ENSG00000250510	12	GPR162	T	G	0.465209	-0.00733931	0.00364414	1281270	-0.420128	0.00760391	0.0174692	0.00867965	0.0441501	0.092926	12
ENSG00000257345	12	LINC02413	G	C	0.347913	-0.00806385	0.0038937	1281270	-0.169915	0.02067	0.047458	0.0236316	0.044617	0.150048	11
ENSG00000136770	10	DNAJC1	T	C	0.326044	0.00768762	0.00376475	1281270	-0.0873666	0.00854642	-0.0879927	0.0439427	0.0452374	0.151329	20
ENSG00000205464	5	ATP6AP1L	T	A	0.298211	-0.00721157	0.00360038	1281270	0.68887	0.00854499	-0.0104687	0.00522812	0.0452437	0.172432	20
ENSG00000140983	16	RHOT2	C	T	0.456262	0.00805982	0.00389175	1281270	0.0727486	0.00930004	0.11079	0.055339	0.0452822	0.0882175	17
ENSG00000248971	4	KRT8P46	T	G	0.382704	-0.00722432	0.00360495	1281270	-0.586076	0.0178396	0.0123266	0.00616242	0.0454698	0.0521194	20
ENSG00000128534	7	LSM8	C	T	0.385686	-0.00720037	0.00359659	1281270	0.409455	0.00869435	-0.0175852	0.00879177	0.0454794	0.0762971	20
ENSG00000107719	10	PALD1	C	T	0.292247	-0.00748526	0.0036946	1281270	-0.122506	0.00978249	0.0611011	0.0305506	0.0455007	0.104582	4
ENSG00000154719	21	MRPL39	T	A	0.280318	0.00730782	0.00363392	1281270	-0.161407	0.0087397	-0.0452759	0.0226472	0.0455886	0.259175	20
ENSG00000180447	9	GAS1	T	C	0.362823	-0.00737829	0.00365805	1281270	0.121819	0.00816801	-0.0605675	0.0303019	0.0456296	0.0798247	20
ENSG00000167851	17	CD300A	G	A	0.0457256	0.0100258	0.00501541	1281270	-0.834789	0.0228279	-0.01201	0.00601696	0.0459317	0.223124	7
ENSG00000116983	1	HPCAL4	T	C	0.476143	-0.00708296	0.0035557	1281270	0.592943	0.00722992	-0.0119454	0.00599848	0.0464355	0.119311	20
ENSG00000157734	15	SNX22	G	C	0.0685885	0.0105879	0.00521058	1281270	0.164706	0.0168518	0.0642836	0.0323121	0.0466506	0.0661528	5
ENSG00000104613	8	INTS10	T	C	0.456262	-0.00707288	0.00355243	1281270	0.272632	0.00782442	-0.0259429	0.0130513	0.0468385	0.0511761	20
ENSG00000178199	6	ZC3H12D	G	A	0.435388	0.010768	0.00530443	1281270	0.103225	0.0106011	0.104316	0.0524919	0.0468922	0.0961846	20
ENSG00000263766	17	KPNB1-DT	G	A	0.462227	-0.00863266	0.00408744	1281270	-0.11187	0.0190716	0.0771668	0.0388335	0.046909	0.0572705	20
ENSG00000257802	12	MRS2P2	C	T	0.0616302	0.0111761	0.00541214	1281270	0.528691	0.0726024	0.0211391	0.0106405	0.0469595	0.3141	3
ENSG00000169245	4	CXCL10	C	A	0.491054	0.00709599	0.00356046	1281270	-0.185104	0.00795831	-0.0383352	0.0193054	0.047064	0.140176	20
ENSG00000065491	6	TBC1D22B	C	T	0.129225	0.0106064	0.00521709	1281270	0.11635	0.012663	0.091159	0.0459241	0.0471455	0.105796	6
ENSG00000203485	14	INF2	T	C	0.419483	-0.00703419	0.00353833	1281270	0.25806	0.00924538	-0.027258	0.013746	0.04737	0.173974	20
ENSG00000148429	10	USP6NL	G	A	0.0576541	-0.0102119	0.00508057	1281270	0.21807	0.0183812	-0.0468287	0.0236298	0.0475062	0.732753	7
ENSG00000134057	5	CCNB1	T	C	0.413519	0.00713021	0.00357225	1281270	-0.128435	0.00801618	-0.055516	0.0280286	0.0476261	0.0957136	20
ENSG00000168517	17	HEXIM2	C	G	0.526839	0.00704417	0.00354156	1281270	0.161309	0.00849109	0.0436689	0.0220752	0.0479076	0.149484	20
ENSG00000173264	11	GPR137	G	A	0.333002	-0.00714997	0.00357856	1281270	0.114626	0.0085003	-0.0623763	0.0315602	0.0481068	0.115224	20
ENSG00000211974	14	IGHV2-70D	C	T	0.136183	-0.00971253	0.0049078	1281270	-0.426737	0.0168064	0.02276	0.0115356	0.0484937	0.196873	20
ENSG00000162772	1	ATF3	C	A	0.301193	0.0072415	0.00360992	1281270	0.0933334	0.00860946	0.0775874	0.0393343	0.0485509	0.245288	14
ENSG00000114030	3	KPNA1	C	T	0.405567	0.00699172	0.00352405	1281270	-0.139038	0.00802989	-0.0502865	0.0255119	0.0487121	0.0919348	20
ENSG00000152348	5	ATG10	A	G	0.328032	-0.00681064	0.00346069	1281270	0.391236	0.00822116	-0.017408	0.0088531	0.0492617	0.131146	20
ENSG00000171729	1	TMEM51	A	G	0.383698	0.00678539	0.00345137	1281270	0.520026	0.00782373	0.0130482	0.00663982	0.049398	0.102593	20
ENSG00000158156	1	XKR8	A	G	0.359841	-0.00689797	0.00349087	1281270	-0.151437	0.0085911	0.0455501	0.0231961	0.0495649	0.0540766	20
ENSG00000127580	16	WDR24	C	A	0.263419	0.00681064	0.00346069	1281270	0.286139	0.01172	0.0238019	0.0121337	0.0498047	0.154003	20
ENSG00000105520	19	PLPPR2	G	C	0.260437	0.00969861	0.00493317	1281270	0.241886	0.00910466	0.0400957	0.0204503	0.0499211	0.0796103	10
eQTL-common
AK3
PPP1R14A
SNAPC5

## Sheet: Supplementary Table S5
Annotation of multiple disease risk SNPs using MAGMA analysis
Iridocyclitis_Ankylosing Spondylitis										Iridocyclitis_Crohn									Iridocyclitis_Ulcerative Colitis									Common
GENE CHR START STOP NSNPS NPARAM N ZSTAT P										GENE CHR START STOP NSNPS NPARAM N ZSTAT P									GENE CHR START STOP NSNPS NPARAM N ZSTAT P									GENE	SYMBOL
ENSG00000136699 2 130903981 130945323 1 1 2395419 5.5132 1.7616e-08										ENSG00000162594 1 67627083 67730662 1 1 2369070 5.5964 1.0945e-08									ENSG00000152954 6 24121350 24160128 1 1 2626040 7.5488 2.1969e-14									ENSG00000008256	CYTH3
ENSG00000153113 5 95855971 96120299 36 3 2395419 7.2607 1.9251e-13										ENSG00000152954 6 24121350 24160128 1 1 2369070 6.2786 1.7087e-10									ENSG00000146038 6 24166984 24363280 1 1 2626040 6.0603 6.7932e-10									ENSG00000086232	EIF2AK1
ENSG00000164307 5 96091521 96148803 20 2 2395419 5.9497 1.3432e-09										ENSG00000111913 6 24792601 25047238 2 1 2369070 5.6713 7.0871e-09									ENSG00000111802 6 24645205 24672261 1 1 2626040 5.7048 5.823e-09									ENSG00000106346	USP42
ENSG00000247121 5 96144731 96276513 3 1 2395419 5.729 5.0525e-09										ENSG00000270800 6 34251547 34398825 1 1 2369070 6.222 2.4536e-10									ENSG00000112304 6 24662263 24710293 1 1 2626040 5.8628 2.276e-09									ENSG00000111913	RIPOR2
ENSG00000152954 6 24121350 24160128 1 1 2395419 14.933 1e-50										ENSG00000124614 6 34380231 34398902 1 1 2369070 6.222 2.4536e-10									ENSG00000111913 6 24792601 25047238 2 1 2626040 6.6792 1.2012e-11									ENSG00000136297	MMD2
ENSG00000146038 6 24166984 24363280 28 6 2395419 7.964 8.3267e-16										ENSG00000124507 6 34428916 34508006 1 1 2369070 6.3913 8.2266e-11									ENSG00000124507 6 34428916 34508006 1 1 2626040 5.515 1.7439e-08									ENSG00000146587	RBAK
ENSG00000124532 6 24398153 24430810 1 1 2395419 10.422 9.8851e-26										ENSG00000196821 6 34550065 34669636 1 1 2369070 5.9105 1.705e-09									ENSG00000196821 6 34550065 34669636 1 1 2626040 5.361 4.1387e-08									ENSG00000155034	FBXL18
ENSG00000112293 6 24419793 24500433 3 1 2395419 6.1094 5e-10										ENSG00000157927 7 4831686 4928350 1 1 2369070 7.8354 2.3362e-15									ENSG00000124562 6 34720183 34746571 1 1 2626040 6.0269 8.3551e-10									ENSG00000157927	RADIL
ENSG00000112294 6 24490080 24542435 3 1 2395419 6.4795 4.6008e-11										ENSG00000136297 7 4940620 5003844 1 1 2369070 5.9451 1.3814e-09									ENSG00000065060 6 34754857 34855915 1 1 2626040 5.3367 4.732e-08									ENSG00000157999	ANKRD61
ENSG00000137261 6 24539332 24651383 2 1 2395419 6.1094 5e-10										ENSG00000272968 7 5018349 5117852 5 1 2369070 6.1094 5e-10									ENSG00000065029 6 35221686 35268762 1 1 2626040 5.4883 2.0292e-08									ENSG00000164631	ZNF12
ENSG00000111802 6 24645205 24672261 1 1 2395419 14.933 1e-50										ENSG00000146587 7 5080452 5114119 1 1 2369070 9.8546 3.2732e-23									ENSG00000023892 6 35260595 35294548 1 1 2626040 5.4883 2.0292e-08									ENSG00000164638	SLC29A4
ENSG00000112304 6 24662263 24710293 2 1 2395419 6.1094 5e-10										ENSG00000157954 7 5224819 5278457 2 1 2369070 5.0942 1.7515e-07									ENSG00000112033 6 35305335 35400968 1 1 2626040 6.0229 8.5673e-10									ENSG00000182095	TNRC18
ENSG00000112312 6 24770159 24791327 1 1 2395419 6.2001 2.8207e-10										ENSG00000164638 7 5309000 5351501 8 3 2369070 6.1094 5e-10									ENSG00000096060 6 35536362 35701360 3 1 2626040 6.1094 5e-10									ENSG00000196821	ILRUN
ENSG00000111913 6 24792601 25047238 44 5 2395419 6.1094 5e-10										ENSG00000182095 7 5341421 5470045 11 6 2369070 7.369 8.5987e-14									ENSG00000204140 6 35743794 35766452 1 1 2626040 6.0433 7.5509e-10									ENSG00000272968	RBAK-RBAKDN
ENSG00000124493 6 33984628 34128399 4 2 2395419 6.1094 5e-10										ENSG00000155034 7 5465966 5558429 3 1 2369070 6.1318 4.3438e-10									ENSG00000137392 6 35757759 35770088 1 1 2626040 6.0433 7.5509e-10
ENSG00000272325 6 34242456 34365451 2 1 2395419 6.1094 5e-10										ENSG00000011275 7 5654678 5826370 2 1 2369070 6.1094 5e-10									ENSG00000096063 6 35795743 35894119 2 1 2626040 5.4912 1.9964e-08
ENSG00000270800 6 34251547 34398825 4 2 2395419 6.1094 5e-10										ENSG00000122543 7 5914458 5930993 2 1 2369070 5.3595 4.1732e-08									ENSG00000112053 6 35906291 35997645 1 1 2626040 6.4221 6.7209e-11
ENSG00000124614 6 34380231 34398902 2 1 2395419 6.1094 5e-10										ENSG00000086232 7 6056881 6103861 1 1 2369070 6.5039 3.9141e-11									ENSG00000157927 7 4831686 4928350 1 1 2626040 7.2816 1.6495e-13
ENSG00000124507 6 34428916 34508006 2 1 2395419 6.1094 5e-10										ENSG00000157999 7 6066007 6081017 1 1 2369070 6.5039 3.9141e-11									ENSG00000136297 7 4940620 5003844 7 1 2626040 5.2384 8.1e-08
ENSG00000124664 6 34500579 34529110 1 1 2395419 8.9119 2.5072e-19										ENSG00000106346 7 6139515 6206195 1 1 2369070 7.3541 9.6104e-14									ENSG00000272968 7 5018349 5117852 5 1 2626040 6.1094 5e-10
ENSG00000196821 6 34550065 34669636 2 1 2395419 6.1094 5e-10										ENSG00000008256 7 6196407 6317275 3 1 2369070 7.5169 2.8045e-14									ENSG00000146587 7 5080452 5114119 1 1 2626040 8.0917 2.9417e-16
ENSG00000124562 6 34720183 34746571 1 1 2395419 14.933 1e-50										ENSG00000164631 7 6723064 6751554 1 1 2369070 7.4251 5.6352e-14									ENSG00000164638 7 5309000 5351501 7 3 2626040 7.7451 4.774e-15
ENSG00000065060 6 34754857 34855915 3 2 2395419 6.1094 5e-10										ENSG00000158517 7 74183309 74208659 1 1 2369070 5.4253 2.8926e-08									ENSG00000182095 7 5341421 5470045 8 4 2626040 6.8004 5.2148e-12
ENSG00000064999 6 34852042 35064179 5 2 2395419 7.3489 9.992e-14										ENSG00000196576 22 50708408 50751056 2 1 2369070 4.7935 8.1931e-07									ENSG00000155034 7 5465966 5558429 1 1 2626040 10.94 3.7163e-28
ENSG00000065029 6 35221686 35268762 1 1 2395419 14.933 1e-50										ENSG00000268427 22 50709103 50719350 2 1 2369070 4.7935 8.1931e-07									ENSG00000075624 7 5561782 5608415 1 1 2626040 5.7655 4.0699e-09
ENSG00000023892 6 35260595 35294548 1 1 2395419 14.933 1e-50										ENSG00000100253 22 50920213 50934077 1 1 2369070 5.3348 4.7828e-08									ENSG00000011275 7 5654678 5826370 3 2 2626040 6.5369 3.1395e-11
ENSG00000112033 6 35305335 35400968 1 1 2395419 14.933 1e-50																			ENSG00000086232 7 6056881 6103861 1 1 2626040 6.4254 6.5761e-11
ENSG00000007866 6 35436374 35469853 1 1 2395419 10.977 2.463e-28																			ENSG00000157999 7 6066007 6081017 1 1 2626040 6.4254 6.5761e-11
ENSG00000112041 6 35460651 35485715 1 1 2395419 10.977 2.463e-28																			ENSG00000106346 7 6139515 6206195 1 1 2626040 6.5235 3.4338e-11
ENSG00000096060 6 35536362 35701360 11 4 2395419 6.1094 5e-10																			ENSG00000008256 7 6196407 6317275 3 1 2626040 6.8247 4.4066e-12
ENSG00000157343 6 35699809 35721856 4 1 2395419 5.7702 3.9585e-09																			ENSG00000164631 7 6723064 6751554 1 1 2626040 6.9944 1.3322e-12
ENSG00000196748 6 35739371 35752329 1 1 2395419 11.164 3.0656e-29																			ENSG00000174374 7 74436226 74495064 1 1 2626040 5.9423 1.4051e-09
ENSG00000204140 6 35743794 35766452 4 1 2395419 6.1094 5e-10																			ENSG00000198750 7 74802499 74872509 1 1 2626040 5.613 9.9437e-09
ENSG00000137392 6 35757759 35770088 4 1 2395419 6.1094 5e-10																			ENSG00000135213 7 75041066 75120548 1 1 2626040 5.4075 3.1956e-08
ENSG00000197753 6 35768070 35806651 8 1 2395419 6.1094 5e-10
ENSG00000096063 6 35795743 35894119 26 2 2395419 6.1094 5e-10
ENSG00000112053 6 35906291 35997645 54 6 2395419 7.7298 5.3846e-15
ENSG00000112062 6 35990488 36084013 52 6 2395419 7.8387 2.276e-15
ENSG00000156711 6 36090586 36112842 7 2 2395419 7.3703 8.5154e-14
ENSG00000180316 6 36205980 36281372 3 1 2395419 6.1094 5e-10
ENSG00000189325 6 36278534 36309662 4 2 2395419 6.8693 3.2263e-12
ENSG00000010030 6 36317419 36361164 3 1 2395419 6.1094 5e-10
ENSG00000179165 6 36353328 36415666 1 1 2395419 9.1177 3.8366e-20
ENSG00000112078 6 36405544 36463920 2 1 2395419 6.1094 5e-10
ENSG00000112079 6 36456669 36520247 1 1 2395419 5.627 9.1673e-09
ENSG00000112081 6 36557145 36578377 1 1 2395419 14.933 1e-50
ENSG00000124772 6 36703552 36812778 2 1 2395419 5.9475 1.3614e-09
ENSG00000137168 6 36817603 36847800 1 1 2395419 11.216 1.7053e-29
ENSG00000198663 6 36834646 36901740 3 1 2395419 5.9862 1.0742e-09
ENSG00000164530 6 36917209 36937613 1 1 2395419 10.318 2.9293e-25
ENSG00000137409 6 36930917 36959074 4 2 2395419 6.9015 2.5728e-12
ENSG00000146192 6 36968422 37001846 2 1 2395419 6.1094 5e-10
ENSG00000172738 6 37174956 37230931 1 1 2395419 6.1395 4.1403e-10
ENSG00000065491 6 37220548 37305746 1 1 2395419 10.099 2.783e-24
ENSG00000112130 6 37316748 37367514 2 1 2395419 9.8452 3.5931e-23
ENSG00000164916 7 4678388 4816074 1 1 2395419 6.3138 1.361e-10
ENSG00000157927 7 4831686 4928350 5 2 2395419 6.4102 7.2646e-11
ENSG00000136297 7 4940620 5003844 18 3 2395419 7.5004 3.1808e-14
ENSG00000272968 7 5018349 5117852 10 3 2395419 7.4953 3.3085e-14
ENSG00000146587 7 5080452 5114119 1 1 2395419 12.169 2.2674e-34
ENSG00000164638 7 5309000 5351501 11 4 2395419 6.1094 5e-10
ENSG00000182095 7 5341421 5470045 14 7 2395419 7.8215 2.609e-15
ENSG00000155034 7 5465966 5558429 3 1 2395419 6.3127 1.3714e-10
ENSG00000075624 7 5561782 5608415 2 1 2395419 6.1094 5e-10
ENSG00000011275 7 5654678 5826370 4 2 2395419 6.1094 5e-10
ENSG00000122543 7 5914458 5930993 3 1 2395419 5.5995 1.0752e-08
ENSG00000086232 7 6056881 6103861 1 1 2395419 8.1137 2.4553e-16
ENSG00000157999 7 6066007 6081017 1 1 2395419 8.1137 2.4553e-16
ENSG00000106346 7 6139515 6206195 4 2 2395419 6.8067 4.9937e-12
ENSG00000008256 7 6196407 6317275 10 3 2395419 8.2924 5.5511e-17
ENSG00000136238 7 6409154 6448608 2 1 2395419 6.1094 5e-10
ENSG00000164535 7 6443757 6528821 3 1 2395419 5.5469 1.4542e-08
ENSG00000136240 7 6480584 6528873 2 1 2395419 5.5393 1.5185e-08
ENSG00000136247 7 6612065 6634005 1 1 2395419 5.8092 3.1386e-09
ENSG00000146576 7 6624648 6653357 1 1 2395419 5.8092 3.1386e-09
ENSG00000164631 7 6723064 6751554 1 1 2395419 8.6159 3.4684e-18
ENSG00000219545 7 7675342 8048689 1 1 2395419 6.0804 5.9954e-10
Placo+-Iridocyclitis_Ankylosing Spondylitis
GENE CHR START STOP NSNPS NPARAM N ZSTAT P
ENSG00000153113 5 95855971 96120299 26 2 2395419 6.9917 1.3576e-12
ENSG00000164307 5 96091521 96148803 14 2 2395419 7.2978 1.4627e-13
ENSG00000247121 5 96144731 96276513 2 1 2395419 5.7024 5.9069e-09
ENSG00000146038 6 24166984 24363280 24 5 2395419 7.7422 4.885e-15
ENSG00000112293 6 24419793 24500433 3 1 2395419 6.1094 5e-10
ENSG00000112294 6 24490080 24542435 3 1 2395419 6.1538 3.7825e-10
ENSG00000137261 6 24539332 24651383 2 1 2395419 6.1094 5e-10
ENSG00000112304 6 24662263 24710293 2 1 2395419 6.1094 5e-10
ENSG00000112312 6 24770159 24791327 1 1 2395419 5.8952 1.8715e-09
ENSG00000111913 6 24792601 25047238 39 4 2395419 6.1094 5e-10
ENSG00000124493 6 33984628 34128399 2 1 2395419 6.1094 5e-10
ENSG00000272325 6 34242456 34365451 1 1 2395419 8.1105 2.5202e-16
ENSG00000270800 6 34251547 34398825 1 1 2395419 8.1105 2.5202e-16
ENSG00000124664 6 34500579 34529110 1 1 2395419 8.4132 1.9954e-17
ENSG00000196821 6 34550065 34669636 1 1 2395419 6.1229 4.5956e-10
ENSG00000065060 6 34754857 34855915 2 1 2395419 6.1094 5e-10
ENSG00000064999 6 34852042 35064179 4 1 2395419 6.3463 1.1027e-10
ENSG00000007866 6 35436374 35469853 1 1 2395419 10.339 2.3545e-25
ENSG00000112041 6 35460651 35485715 1 1 2395419 10.339 2.3545e-25
ENSG00000096060 6 35536362 35701360 7 2 2395419 7.8482 2.1094e-15
ENSG00000157343 6 35699809 35721856 4 1 2395419 5.684 6.5807e-09
ENSG00000096063 6 35795743 35894119 2 1 2395419 6.1094 5e-10
ENSG00000112053 6 35906291 35997645 32 4 2395419 7.721 5.7732e-15
ENSG00000112062 6 35990488 36084013 47 6 2395419 6.1094 5e-10
ENSG00000156711 6 36090586 36112842 6 2 2395419 6.9299 2.1054e-12
ENSG00000180316 6 36205980 36281372 3 1 2395419 6.2936 1.5511e-10
ENSG00000189325 6 36278534 36309662 3 1 2395419 6.0369 7.8575e-10
ENSG00000179165 6 36353328 36415666 1 1 2395419 8.6048 3.823e-18
ENSG00000112078 6 36405544 36463920 2 1 2395419 6.1094 5e-10
ENSG00000112079 6 36456669 36520247 1 1 2395419 5.3652 4.0429e-08
ENSG00000124772 6 36703552 36812778 2 1 2395419 5.6615 7.5049e-09
ENSG00000198663 6 36834646 36901740 2 1 2395419 5.641 8.4552e-09
ENSG00000137409 6 36930917 36959074 1 1 2395419 5.4353 2.735e-08
ENSG00000172738 6 37174956 37230931 1 1 2395419 5.839 2.6255e-09
ENSG00000065491 6 37220548 37305746 1 1 2395419 9.5196 8.6886e-22
ENSG00000112130 6 37316748 37367514 2 1 2395419 9.2828 8.2556e-21
ENSG00000164916 7 4678388 4816074 1 1 2395419 6.0004 9.8417e-10
ENSG00000157927 7 4831686 4928350 5 2 2395419 6.1094 5e-10
ENSG00000136297 7 4940620 5003844 18 3 2395419 5.9843 1.0863e-09
ENSG00000272968 7 5018349 5117852 9 2 2395419 6.1094 5e-10
ENSG00000146587 7 5080452 5114119 1 1 2395419 11.452 1.1479e-30
ENSG00000164638 7 5309000 5351501 7 3 2395419 7.7642 4.1078e-15
ENSG00000182095 7 5341421 5470045 9 5 2395419 7.0859 6.9089e-13
ENSG00000155034 7 5465966 5558429 2 1 2395419 5.2928 6.0244e-08
ENSG00000075624 7 5561782 5608415 1 1 2395419 7.5903 1.5952e-14
ENSG00000122543 7 5914458 5930993 2 1 2395419 5.3591 4.181e-08
ENSG00000086232 7 6056881 6103861 1 1 2395419 7.6704 8.5737e-15
ENSG00000157999 7 6066007 6081017 1 1 2395419 7.6704 8.5737e-15
ENSG00000106346 7 6139515 6206195 1 1 2395419 9.4014 2.6926e-21
ENSG00000008256 7 6196407 6317275 6 2 2395419 6.5725 2.4737e-11
ENSG00000136238 7 6409154 6448608 2 1 2395419 5.3883 3.5561e-08
ENSG00000136247 7 6612065 6634005 1 1 2395419 5.5336 1.5687e-08
ENSG00000146576 7 6624648 6653357 1 1 2395419 5.5336 1.5687e-08
ENSG00000164631 7 6723064 6751554 1 1 2395419 8.1376 2.0157e-16
ENSG00000219545 7 7675342 8048689 1 1 2395419 5.7844 3.6396e-09

## Sheet: Supplementary Table S6
Drug enrichment analysis
Gene ID:FCGR2B，KYNU，TREM1
ID	Description	BgRatio	pvalue	p.adjust	geneID	Count
(+)-isoprenaline	(+)-isoprenaline	81/19647	5.02296e-05	0.00141395	KYNU/TREM1	2
lasalocid	lasalocid	85/19647	5.53381e-05	0.00141395	FCGR2B/KYNU	2
isoetarine	isoetarine	87/19647	5.79848e-05	0.00141395	KYNU/TREM1	2
clenbuterol	clenbuterol	92/19647	6.48712e-05	0.00141395	KYNU/TREM1	2
corbadrine	corbadrine	98/19647	7.3643e-05	0.00141395	KYNU/TREM1	2
mephentermine	mephentermine	119/19647	0.000108706	0.00173929	FCGR2B/TREM1	2
(+)-chelidonine	(+)-chelidonine	160/19647	0.000196668	0.00269716	FCGR2B/KYNU	2
bromocriptine	bromocriptine	228/19647	0.000399179	0.00479015	KYNU/TREM1	2
tetryzoline	tetryzoline	254/19647	0.000495194	0.00528207	KYNU/TREM1	2
methylergometrine	methylergometrine	354/19647	0.000959643	0.00859284	KYNU/TREM1	2
flunixin	flunixin	376/19647	0.00108199	0.00859284	FCGR2B/KYNU	2
(-)-isoprenaline	(-)-isoprenaline	382/19647	0.00111661	0.00859284	KYNU/TREM1	2
tolazoline	tolazoline	390/19647	0.00116361	0.00859284	FCGR2B/KYNU	2
dihydroergotamine	dihydroergotamine	455/19647	0.00158085	0.0108401	KYNU/TREM1	2
pyrvinium	pyrvinium	479/19647	0.00175076	0.0112049	FCGR2B/KYNU	2
oxedrine	oxedrine	17/19647	0.0025937	0.0155622	KYNU	1
amphotericin B	amphotericin B	23/19647	0.00350806	0.018822	KYNU	1
betazole	betazole	25/19647	0.00381272	0.018822	KYNU	1
nitrendipine	nitrendipine	26/19647	0.00396502	0.018822	KYNU	1
kynurenic acid	kynurenic acid	27/19647	0.00411731	0.018822	KYNU	1
Picryl sulfonic acid	Picryl sulfonic acid	27/19647	0.00411731	0.018822	FCGR2B	1
sulfapyridine	sulfapyridine	30/19647	0.00457409	0.0199597	TREM1	1
tribenoside	tribenoside	32/19647	0.00487854	0.0203626	KYNU	1
506-26-3	506-26-3	42/19647	0.00639982	0.0241915	KYNU	1
kynurenine	kynurenine	42/19647	0.00639982	0.0241915	KYNU	1
vigabatrin	vigabatrin	43/19647	0.00655186	0.0241915	KYNU	1
Diquat dication	Diquat dication	45/19647	0.0068559	0.0243765	KYNU	1
nimodipine	nimodipine	50/19647	0.00761573	0.0248565	KYNU	1
rolipram	rolipram	51/19647	0.00776765	0.0248565	KYNU	1
ZINC SULFIDE	ZINC SULFIDE	51/19647	0.00776765	0.0248565	TREM1	1
salbutamol	salbutamol	54/19647	0.00822331	0.0254657	KYNU	1
Paricalcitol	Paricalcitol	65/19647	0.00989288	0.0287793	TREM1	1
ritodrine	ritodrine	65/19647	0.00989288	0.0287793	KYNU	1
etilefrine	etilefrine	68/19647	0.0103479	0.0292116	KYNU	1
dipivefrine	dipivefrine	71/19647	0.0108028	0.0292116	KYNU	1
rimexolone	rimexolone	72/19647	0.0109544	0.0292116	FCGR2B	1
hexetidine	hexetidine	76/19647	0.0115606	0.029995	KYNU	1
propylthiouracil	propylthiouracil	81/19647	0.012318	0.0311192	FCGR2B	1
diflorasone	diflorasone	89/19647	0.0135291	0.0333023	FCGR2B	1
dequalinium chloride	dequalinium chloride	96/19647	0.014588	0.0340351	FCGR2B	1
ethaverine	ethaverine	96/19647	0.014588	0.0340351	KYNU	1
lamivudine	lamivudine	98/19647	0.0148904	0.0340351	KYNU	1
N-acetyl-L-aspartic acid	N-acetyl-L-aspartic acid	106/19647	0.0160993	0.0359427	KYNU	1
betulinic acid	betulinic acid	112/19647	0.0170054	0.0362782	FCGR2B	1
etynodiol	etynodiol	112/19647	0.0170054	0.0362782	FCGR2B	1
orciprenaline	orciprenaline	121/19647	0.0183635	0.0375084	KYNU	1
papaverine	papaverine	121/19647	0.0183635	0.0375084	KYNU	1
Oxazolone	Oxazolone	130/19647	0.0197203	0.0389309	FCGR2B	1
ketoconazole	ketoconazole	131/19647	0.019871	0.0389309	FCGR2B	1
dinoprost	dinoprost	141/19647	0.0213769	0.0405223	KYNU	1
dipyridamole	dipyridamole	142/19647	0.0215275	0.0405223	KYNU	1
myricetin	myricetin	146/19647	0.0221293	0.0408542	KYNU	1
fenbendazole	fenbendazole	161/19647	0.0243842	0.0436034	KYNU	1
cinnamaldehyde	cinnamaldehyde	165/19647	0.0249849	0.0436034	FCGR2B	1
fenoterol	fenoterol	165/19647	0.0249849	0.0436034	KYNU	1
eugenol	eugenol	168/19647	0.0254353	0.0436034	FCGR2B	1
tobramycin	tobramycin	178/19647	0.0269356	0.0447757	FCGR2B	1
zardaverine	zardaverine	179/19647	0.0270855	0.0447757	KYNU	1
5,6-BENZOFLAVONE	5,6-BENZOFLAVONE	184/19647	0.027835	0.0447757	KYNU	1
cefoxitin	cefoxitin	185/19647	0.0279848	0.0447757	KYNU	1
AGN-PC-0JHFVD	AGN-PC-0JHFVD	191/19647	0.0288836	0.0454562	FCGR2B	1
perhexiline	perhexiline	196/19647	0.0296322	0.0457121	KYNU	1
iopromide	iopromide	201/19647	0.0303803	0.0457121	KYNU	1
Pentadecafluorooctanoic acid	Pentadecafluorooctanoic acid	203/19647	0.0306795	0.0457121	KYNU	1
metoprolol	metoprolol	206/19647	0.0311281	0.0457121	FCGR2B	1
2,2',4,4',5,5'-Hexachlorobiphenyl	2,2',4,4',5,5'-Hexachlorobiphenyl	208/19647	0.0314271	0.0457121	FCGR2B	1
buflomedil	buflomedil	220/19647	0.0332198	0.0467868	KYNU	1
PHOSPHINE	PHOSPHINE	220/19647	0.0332198	0.0467868	TREM1	1
alprazolam	alprazolam	224/19647	0.0338169	0.0467868	KYNU	1
isotretinoin	isotretinoin	226/19647	0.0341154	0.0467868	TREM1	1
Gene ID:EIF2AK1,RIPOR2,SLC29A4
ID	Description	BgRatio	pvalue	p.adjust	geneID	Count
Puromycin aminonucleoside	Puromycin aminonucleoside	13/19647	0.00132295	0.0152602	SLC29A4	1
Cyperquat chloride	Cyperquat chloride	25/19647	0.00254336	0.0152602	SLC29A4	1
Barasertib	Barasertib	39/19647	0.00396623	0.0158649	EIF2AK1	1
Flavopiridol	Flavopiridol	59/19647	0.00599714	0.0179914	EIF2AK1	1
SKI-606	SKI-606	117/19647	0.0118751	0.0201474	EIF2AK1	1
AZD4547	AZD4547	128/19647	0.0129879	0.0201474	EIF2AK1	1
Dabrafenib	Dabrafenib	133/19647	0.0134935	0.0201474	EIF2AK1	1
TG-101348	TG-101348	134/19647	0.0135946	0.0201474	EIF2AK1	1
EXEL-2880/GSK-1363089	EXEL-2880/GSK-1363089	149/19647	0.0151106	0.0201474	EIF2AK1	1
Bosutinib	Bosutinib	209/19647	0.0211629	0.0253955	EIF2AK1	1
midecamycin	midecamycin	422/19647	0.0424979	0.0463614	EIF2AK1	1
diclofenac	diclofenac	477/19647	0.0479688	0.0479688	EIF2AK1	1

## Sheet: Supplementary Table S7
Gene screening using random forest, support vector machine and LASSO
LASSO	Random Forest	SVM	InterGenes
CYTH3	EIF2AK1	EIF2AK1	EIF2AK1
EIF2AK1	CYTH3
RADIL	RADIL
ZNF12	RBAK
	TNRC18
	ZNF12
	SLC29A4
	USP42
	FBXL18
	MMD2

## Sheet: Supplementary Table S8
Analysis of the relationship between immune cell eQTL and iridocyclitis by two-sample Mendelian randomization
Gene	Cell	nsnp	method	b	se	or	or_lci95	or_uci95	pvalue
BAK1	CD14+ Monocyte (CD14 Mono)	1	Wald ratio	0.0353729	0.016064	1.03601	1.0039	1.06914	0.0276653
GABBR1	B Cell	1	Wald ratio	0.362257	0.104157	1.43657	1.17129	1.76192	0.00050517
HIST1H2AK	CD8+ T Cell	1	Wald ratio	-0.0563823	0.0209756	0.945178	0.907107	0.984846	0.00718814
ZSCAN16	Natural Killer Cell (NK)	2	Inverse variance weighted	-0.0159079	0.00424381	0.984218	0.976065	0.992439	0.000177905

## Sheet: Supplementary Table S9
BLISS was accomplished by employing extensive pQTL information from large repositories, including the UKB and ARIC studies.
ARIC_Iridocyclitis						ARIC_Ankylosing Apondylitis						ARIC_Ulcerative Colitis						ARIC_Crohn's disease
protein	beta	se	p	fdr		protein	beta	se	p	fdr		protein	beta	se	p	fdr		protein	beta	se	p	fdr
AIF1	0.0631601	0.00473553	1.40099e-40	5.48768e-37		MCCD1	0.0943947	0.00513176	1.46132e-75	4.81068e-72		SPAST	-0.0914714	0.0122106	6.82719e-14	2.49056e-10		RNF41	-0.0302572	0.00588862	2.77298e-07	0.00101269
HSPA1B	-0.082687	0.00767275	4.43469e-27	8.68533e-24		HSPA1L	-0.237047	0.0141327	3.84682e-63	6.33187e-60		OCIAD1	0.100683	0.0157074	1.45626e-10	2.65623e-07		CPA2	-0.0607107	0.0127705	1.9945e-06	0.003123
AGER	-0.0154601	0.00169423	7.16162e-20	9.35069e-17		SFTA2	0.235953	0.0148754	1.16167e-56	1.27474e-53		NAIF1	0.0575625	0.0113052	3.54929e-07	0.000431594		RBM39	0.0483884	0.0104059	3.31755e-06	0.003123
HIST1H3A	-0.109072	0.0125491	3.57147e-18	3.49737e-15		HSPA1B	-0.110705	0.00885801	7.67881e-36	6.31966e-33		DYRK3	-0.0318523	0.00693388	4.354e-06	0.00397085		BRD2	-0.0346826	0.00746859	3.42059e-06	0.003123
TNF	-0.18909	0.0220573	1.01106e-17	7.92064e-15		LTA	-0.121753	0.0103258	4.33817e-32	2.85625e-29		NXT1	0.0372057	0.009203	5.28211e-05	0.0385383		IL13	-0.0266491	0.00618023	1.61785e-05	0.0113737
EHMT2	0.0670973	0.00794267	2.97072e-17	1.93939e-14		LY6G6D	0.0509188	0.00432416	5.2256e-32	2.86711e-29		CBL	0.00506792	0.0012822	7.73305e-05	0.0432846		TXNDC11	0.0599965	0.0140178	1.86862e-05	0.0113737
DDX39B	0.0502097	0.00627313	1.20496e-15	6.7426e-13		AGER	-0.0217082	0.00193052	2.45814e-29	1.15603e-26		CDKN2C	-0.0387393	0.0099815	0.000103981	0.0432846		PLOD2	0.014228	0.00341184	3.04349e-05	0.0139047
CDSN	-0.0529357	0.00667929	2.27497e-15	1.11388e-12		G6B	-0.0936162	0.00943867	3.464e-23	1.42544e-20		ZNF329	-0.0476364	0.0122917	0.000106413	0.0432846		NATD1	-0.0282939	0.00679308	3.11215e-05	0.0139047
MICB	-0.00201235	0.000395759	3.68035e-07	0.000160177		HIST1H3A	-0.113847	0.0143891	2.53191e-15	9.26115e-13		BET1L	-0.0274253	0.00707818	0.000106788	0.0432846		GPD1	0.0331317	0.0080125	3.54948e-05	0.0139047
LY6G6C	0.0717627	0.0142106	4.41933e-07	0.000173105		BTN3A1	-0.0204735	0.00298528	6.97653e-12	2.29667e-09		PCDHA7	-0.0673262	0.0175417	0.000124005	0.0436146		AP4M1	0.043574	0.0105791	3.80741e-05	0.0139047
BTN3A1	-0.0127981	0.00259346	8.02502e-07	0.000285764		GABBR1	0.0704012	0.0104699	1.76618e-11	5.28569e-09		MST1R	-0.0734494	0.0192094	0.000131513	0.0436146		KARS	0.0505971	0.0123618	4.25805e-05	0.0141367
MCCD1	-0.0214991	0.00440916	1.08252e-06	0.000331181		HLA-DQA2	0.0036842	0.000551504	2.38492e-11	6.54264e-09		LRFN1	0.0516044	0.0136916	0.000163859	0.0498131		WNT11	0.0899449	0.0221417	4.86031e-05	0.0147915
BTN3A3	-0.0024542	0.000503633	1.09915e-06	0.000331181		LY6G6C	0.108705	0.0163725	3.14678e-11	7.96862e-09								HIST2H2BE	-0.0656721	0.0167711	9.01115e-05	0.0253144
G6B	-0.0394222	0.00817162	1.40505e-06	0.000393112		HIST1H1C	0.148194	0.0234941	2.83175e-10	6.65867e-08								ZNF264	0.0227068	0.00589837	0.000118275	0.0308529
MOG	-0.0224941	0.00468891	1.60822e-06	0.000409952		HGS	-0.0599615	0.0105253	1.22002e-08	2.67755e-06								QPCT	-0.00744772	0.00195375	0.000137839	0.0335593
LY6G6D	0.0179913	0.00375665	1.67455e-06	0.000409952		BTN3A3	-0.00307012	0.000581353	1.2849e-07	2.64368e-05								RYK	-0.0489902	0.013065	0.000177022	0.0404052
LTA	-0.0423821	0.00890789	1.95694e-06	0.000450901		TNF	-0.126297	0.0249484	4.14122e-07	8.01935e-05
ERAP1	-0.00723084	0.00154374	2.81378e-06	0.00061231		CLIC1	-0.023702	0.00471548	4.99729e-07	9.13948e-05
NEU1	-0.0156492	0.00347229	6.57857e-06	0.00135622		SUMF2	0.0454168	0.00916308	7.17736e-07	0.000124357
GABBR1	0.0406277	0.00917509	9.5093e-06	0.0018624		HLA-G	0.0529408	0.0114261	3.59817e-06	0.000592258
SNRPD2	-0.0420554	0.009609	1.20511e-05	0.00224783		NCR3	-0.00516477	0.00113571	5.4254e-06	0.000850496
HLA-DQA2	0.00210498	0.000484504	1.39524e-05	0.00239577		C2	-0.00501167	0.00111362	6.78418e-06	0.00101516
FAM19A4	0.0426871	0.00982938	1.40676e-05	0.00239577		NSF	-0.0555529	0.0128049	1.43526e-05	0.00205429
ATF6B	-0.00578575	0.00135732	2.02042e-05	0.00329749		BTN2A1	0.0390054	0.00915746	2.04959e-05	0.00281136
CLPSL1	-0.0503864	0.0120308	2.81299e-05	0.0044074		BIRC2	0.018255	0.00446259	4.30108e-05	0.00566367
BMP8B	-0.0264512	0.00633991	3.01711e-05	0.00454539		PVRIG	-0.0478897	0.0117836	4.82173e-05	0.00610506
HIST1H1C	0.0781532	0.0203134	0.000119389	0.0173203		BPTF	-0.0484094	0.0121533	6.79847e-05	0.0082891
BNIP3L	-0.0704476	0.0184795	0.000137732	0.0192677		IDO1	0.0307443	0.00774762	7.24083e-05	0.00851315
HDGF	0.0147808	0.00403678	0.000250718	0.0338643		IL19	-0.045274	0.0114877	8.11076e-05	0.00920712
						DENR	-0.0825373	0.0213358	0.000109512	0.0118301
						IGFL3	-0.0507936	0.0131443	0.000111401	0.0118301
						EPO	-0.0484011	0.0127428	0.000145686	0.0149875
						MOG	-0.0195911	0.00534102	0.000244409	0.0243816
						TMEM38B	0.0584435	0.0162131	0.000312507	0.030258
UKB_Iridocyclitis						UKB_Ankylosing Apondylitis						UKB_Ulcerative Colitis						UKB_Crohn's disease
protein	beta	se	p	fdr		protein	beta	se	p	fdr		protein	beta	se	p	fdr		protein	beta	se	p	fdr
MPIG6B	-0.198666	0.0182654	1.48977e-27	3.66483e-24		SYNGAP1	0.239742	0.022036	1.443e-27	2.86003e-24		EDF1	1.16862	0.2092	2.32177e-08	5.06611e-05		IL12RB2	-0.036034	0.0061244	4.01264e-09	8.76761e-06
MICB_MICA	0.0237011	0.00238974	3.48108e-23	4.28173e-20		MLN	0.0370591	0.00388935	1.59778e-21	1.5834e-18		NUDC	-0.0672773	0.0132831	4.08657e-07	0.000445844		IL13	-0.0477112	0.0110427	1.55598e-05	0.0131084
SYNGAP1	0.171281	0.0193129	7.3962e-19	6.06489e-16		TRIM40	0.0111067	0.00181242	8.89446e-10	5.0024e-07		PITHD1	0.0722022	0.0157406	4.49674e-06	0.00327063		PMCH	-0.0453089	0.0105655	1.79978e-05	0.0131084
TRIM40	0.0120087	0.00158661	3.76882e-14	2.31783e-11		SLC44A4	0.0904728	0.0148124	1.00957e-09	5.0024e-07
MLN	0.0242256	0.00342877	1.60166e-12	7.88017e-10		HSPA1A	0.0121069	0.0019994	1.40194e-09	5.5573e-07
RNF5	-0.0451766	0.00688466	5.3116e-11	2.17776e-08		EDEM2	0.0242093	0.00438351	3.33616e-08	1.10204e-05
TRIM26	-0.0645267	0.0104349	6.25906e-10	2.19961e-07		TAP1	-0.0787003	0.0152172	2.31839e-07	6.56436e-05
SLC44A4	0.0716861	0.0128965	2.71966e-08	8.36295e-06		C2	-0.0297916	0.00598529	6.44199e-07	0.0001596
BCL7A	-0.0808162	0.0160349	4.6553e-07	0.000127245		GPD1	0.0703489	0.0143035	8.72995e-07	0.000192253
TAP1	-0.0585176	0.0133119	1.10323e-05	0.00271395		ATP6V1G2	0.0818813	0.0169323	1.32618e-06	0.000262849
ARHGEF1	0.0497266	0.0121896	4.51469e-05	0.00989925		PFDN2	-0.0351115	0.00797854	1.07878e-05	0.00194376
MUCL3	0.0516063	0.0126992	4.8289e-05	0.00989925		RAB10	-0.0451736	0.0106906	2.38355e-05	0.00393683
HLA_DRA	-0.0105401	0.00277905	0.000149013	0.0281978		CORO6	-0.0653776	0.0159015	3.93243e-05	0.00567001
TSNAX	-0.324182	0.0874464	0.000209559	0.0368224		RBPMS	-0.144198	0.0351087	4.00505e-05	0.00567001
IL15RA	-0.00869357	0.00236958	0.000243677	0.039963		TPPP2	0.038894	0.010123	0.00012197	0.0161163
FKBP5	0.0326588	0.00895051	0.000263449	0.0405052		DXO	-0.0135211	0.00358979	0.000165521	0.0205039
FKBPL	-0.00666935	0.00184208	0.000293971	0.0425394		NDUFA5	0.0835238	0.0223854	0.000190592	0.0222208
						CASP4	-0.0894265	0.0244391	0.000253045	0.0278631
						MICB_MICA	0.0100068	0.00275211	0.000276843	0.0288791
